# Supplementary material for: Single-cell atlas of the first intra-mammalian developmental stage of the human parasite Schistosoma mansoni
Source: Nat Commun. 2020 Dec 18;11:6411. doi: 10.1038/s41467-020-20092-5 (PMC7749135; doi:10.1038/s41467-020-20092-5)
Supplement: Supplementary file 4 — Supplementary Data 1-7 [file 41467_2020_20092_MOESM4_ESM.xlsx]

## Sheet: S.Data1-Samples
Supplementary Data 1. List of samples sequenced
Experiment Date	Sample_ID	Cells detected	Mean Reads per Cell	Median Genes per Cell	Total number of genes detected	Median UMI counts per cell
2017-09-14	FUGI_R_D7119553	1206	297080	1212	8791	2169
2017-10-18	FUGI_R_D7159524	1053	297915	804	8717	1184
2017-10-18	FUGI_R_D7159525	1254	251465	839	8770	1268

## Sheet: S.Data2-All Seurat markers_roc
Supplementary Data 2. Seurat marker genes in S. mansoni per clusters
Gene identifier	myAUC	avgerage diff	power	pct.1	pct.2	cluster	Description
Smp_331570	0.83	1.18334	0.66	0.923	0.56	MyoD+ muscle	Threonine__tRNA ligase
Smp_075770	0.804	0.857242	0.608	0.972	0.569	MyoD+ muscle	hypothetical protein
Smp_153210	0.788	1.61962	0.576	0.716	0.236	MyoD+ muscle	rhodopsin orphan GPCR
Smp_179810	0.788	0.886797	0.576	0.931	0.495	MyoD+ muscle	oncosphere protein tso22e; oncosphere protein tso22d; oncosphere protein tso22c; oncosphere protein tso22b; oncosphere protein tso22a
Smp_121780	0.781	1.12866	0.562	0.777	0.251	MyoD+ muscle	myosin light chain kinase, smooth muscle
Smp_018250	0.77	0.862822	0.54	0.868	0.395	MyoD+ muscle	troponin i
Smp_167400	0.766	1.57408	0.532	0.596	0.079	MyoD+ muscle	transcription factor sum 1 (myoD)
Smp_078690	0.759	0.937869	0.518	0.779	0.301	MyoD+ muscle	calponin
Smp_153640	0.749	1.18899	0.498	0.65	0.194	MyoD+ muscle	high affinity cAMP specific 3' 5' cyclic
Smp_006860	0.748	0.732845	0.496	0.846	0.394	MyoD+ muscle	PDZ and LIM domain protein Zasp
Smp_045220	0.747	0.601843	0.494	0.897	0.512	MyoD+ muscle	myosin light chain
Smp_311170	0.738	0.83517	0.476	0.746	0.287	MyoD+ muscle	PDZ and LIM domain protein 7
Smp_340130	0.735	0.704374	0.47	0.83	0.392	MyoD+ muscle	hypothetical protein
Smp_021920	0.735	0.695764	0.47	0.808	0.325	MyoD+ muscle	paramyosin
Smp_031770	0.735	0.666482	0.47	0.834	0.401	MyoD+ muscle	Tropomyosin II isoform 16
Smp_125730	0.724	0.773935	0.448	0.731	0.304	MyoD+ muscle	hypothetical protein
Smp_246820	0.718	2.00088	0.436	0.491	0.08	MyoD+ muscle	hypothetical protein
Smp_059170	0.718	1.02559	0.436	0.65	0.231	MyoD+ muscle	troponin i
Smp_106110	0.711	0.852881	0.422	0.64	0.236	MyoD+ muscle	Kv channel interacting protein 4
Smp_340760	0.711	0.54092	0.422	0.898	0.625	MyoD+ muscle	hypothetical protein
Smp_132670	0.706	0.795243	0.412	0.728	0.39	MyoD+ muscle	myosin regulatory light chain 2 smooth muscle
Smp_085540	0.706	0.516476	0.412	0.821	0.415	MyoD+ muscle	myosin heavy chain
Smp_038560	0.706	0.405935	0.412	0.987	0.943	MyoD+ muscle	Prothymosin alpha B
Smp_302370	0.705	0.926537	0.41	0.596	0.204	MyoD+ muscle	hypothetical protein
Smp_066590	0.705	0.588918	0.41	0.895	0.726	MyoD+ muscle	LYR motif containing protein 4
Smp_087250	0.703	0.445504	0.406	0.641	0.245	MyoD+ muscle	muscle LIM protein
Smp_136930	0.702	0.993616	0.404	0.513	0.121	MyoD+ muscle	hypothetical protein
Smp_307800	0.702	0.978299	0.404	0.547	0.153	MyoD+ muscle	hypothetical protein
Smp_245820	0.702	0.924222	0.404	0.57	0.174	MyoD+ muscle	Immunoglobulin_like
Smp_052910	0.698	0.513995	0.396	0.887	0.714	MyoD+ muscle	S phase kinase associated protein 1
Smp_086330	0.693	0.709	0.386	0.647	0.266	MyoD+ muscle	Myophilin
Smp_010940	0.689	0.323374	0.378	0.989	0.938	MyoD+ muscle	acidic leucine_rich nuclear phosphoprotein 32_related protein
Smp_097800	0.688	0.379272	0.376	0.968	0.876	MyoD+ muscle	cold shock domain protein A
Smp_139330	0.686	0.885677	0.372	0.546	0.187	MyoD+ muscle	nicotinic acetylcholine receptor non alpha
Smp_022340	0.682	0.789845	0.364	0.537	0.181	MyoD+ muscle	PDZ and LIM domain protein Zasp
Smp_138210	0.681	0.672395	0.362	0.641	0.291	MyoD+ muscle	hypothetical protein
Smp_325510	0.671	0.961443	0.342	0.404	0.057	MyoD+ muscle	Innexin unc_7
Smp_035210	0.67	0.725694	0.34	0.56	0.226	MyoD+ muscle	multivalent antigen sj97 GAPDH
Smp_033040	0.666	0.957679	0.332	0.398	0.073	MyoD+ muscle	L lactate dehydrogenase
Smp_247410	0.665	0.75703	0.33	0.501	0.178	MyoD+ muscle	hypothetical protein
Smp_155060	0.665	0.255015	0.33	0.994	0.964	MyoD+ muscle	phosphatase 2a inhibitor i2pp2a
Smp_347460	0.664	0.686605	0.328	0.547	0.213	MyoD+ muscle	hypothetical protein
Smp_164380	0.658	0.774779	0.316	0.461	0.153	MyoD+ muscle	protein KINase family member (kin 1)
Smp_120700	0.658	0.421108	0.316	0.825	0.588	MyoD+ muscle	Cofilin 1
Smp_334010	0.657	0.599047	0.314	0.608	0.32	MyoD+ muscle	5'_AMP_activated protein kinase subunit gamma_1
Smp_024820	0.656	0.668353	0.312	0.481	0.171	MyoD+ muscle	tetraspanin family protein 16 invertebrate
Smp_304000	0.654	0.427049	0.308	0.608	0.26	MyoD+ muscle	Flagellar attachment zone protein 1
Smp_340210	0.653	0.591107	0.306	0.58	0.288	MyoD+ muscle	hypothetical protein
Smp_300920	0.651	0.685247	0.302	0.511	0.219	MyoD+ muscle	Serine/threonine_protein kinase Doa
Smp_246970	0.648	0.597218	0.296	0.496	0.201	MyoD+ muscle	neuronal RhoA GEF protein
Smp_342190	0.646	0.379651	0.292	0.916	0.793	MyoD+ muscle	hypothetical protein
Smp_070380	0.645	0.343606	0.29	0.774	0.478	MyoD+ muscle	hypothetical protein
Smp_129900	0.644	0.520407	0.288	0.577	0.295	MyoD+ muscle	sodium and chloride dependent GABA transporter
Smp_051210	0.644	0.343712	0.288	0.863	0.703	MyoD+ muscle	importin alpha 34
Smp_019950	0.643	0.531489	0.286	0.594	0.322	MyoD+ muscle	protein phosphatase 1 inhibitor potentiated by
Smp_244040	0.638	0.721895	0.276	0.407	0.135	MyoD+ muscle	Uncharacterized protein
Smp_133830	0.638	0.389834	0.276	0.626	0.343	MyoD+ muscle	hypothetical protein
Smp_062420	0.635	0.287943	0.27	0.928	0.817	MyoD+ muscle	mitochondrial import receptor subunit tom34
Smp_347380	0.634	0.811907	0.268	0.41	0.158	MyoD+ muscle	hypothetical protein
Smp_043120	0.632	0.35475	0.264	0.843	0.675	MyoD+ muscle	universal stress protein
Smp_041650	0.632	0.280876	0.264	0.963	0.904	MyoD+ muscle	ribosomal protein S27
Smp_097380	0.631	0.371929	0.262	0.802	0.589	MyoD+ muscle	heat shock 10 kDa protein 1
Smp_332100	0.631	0.305249	0.262	0.944	0.881	MyoD+ muscle	40S ribosomal protein S28
Smp_194770	0.63	0.405222	0.26	0.41	0.152	MyoD+ muscle	taurocyamine kinase; creatine kinase; arginine kinase
Smp_340630	0.628	0.543494	0.256	0.64	0.427	MyoD+ muscle	hypothetical protein
Smp_009310	0.628	0.27949	0.256	0.944	0.847	MyoD+ muscle	plasminogen activator inhibitor 1 RNA binding
Smp_038440	0.627	0.489227	0.254	0.497	0.237	MyoD+ muscle	cGMP_dependent protein kinase, interacting domain, putative
Smp_138510	0.625	0.835611	0.25	0.284	0.036	MyoD+ muscle	hypothetical protein
Smp_174170	0.624	0.64203	0.248	0.378	0.126	MyoD+ muscle	homeobox protein Meis1
Smp_337090	0.624	0.323778	0.248	0.829	0.668	MyoD+ muscle	hypothetical protein
Smp_306980	0.619	0.603622	0.238	0.44	0.201	MyoD+ muscle	Innexin unc_9
Smp_344420	0.618	0.946083	0.236	0.268	0.034	MyoD+ muscle	hypothetical protein
Smp_305870	0.618	0.509006	0.236	0.425	0.187	MyoD+ muscle	hypothetical protein
Smp_302360	0.616	0.629266	0.232	0.381	0.156	MyoD+ muscle	Supervillin
Smp_064860	0.616	0.273091	0.232	0.84	0.699	MyoD+ muscle	stress induced phosphoprotein 1
Smp_068240	0.615	0.864785	0.23	0.242	0.013	MyoD+ muscle	hypothetical protein
Smp_049740	0.615	0.712015	0.23	0.272	0.043	MyoD+ muscle	hypothetical protein
Smp_212240	0.614	0.828612	0.228	0.24	0.012	MyoD+ muscle	hypothetical protein
Smp_343300	0.614	0.827107	0.228	0.24	0.011	MyoD+ muscle	hypothetical protein
Smp_105020	0.614	0.678106	0.228	0.349	0.125	MyoD+ muscle	titin
Smp_315880	0.613	0.889901	0.226	0.239	0.014	MyoD+ muscle	FMRFamide receptor
Smp_076400	0.612	0.935855	0.224	0.242	0.02	MyoD+ muscle	universal stress protein
Smp_124820	0.612	0.48793	0.224	0.509	0.297	MyoD+ muscle	chromosome region maintenance protein
Smp_155320	0.611	0.769848	0.222	0.27	0.05	MyoD+ muscle	hypothetical protein
Smp_147260	0.61	0.661612	0.22	0.27	0.047	MyoD+ muscle	RAS, family 10, member B like
Smp_132610	0.61	0.61053	0.22	0.32	0.1	MyoD+ muscle	hypothetical protein
Smp_039300	0.61	0.516178	0.22	0.371	0.149	MyoD+ muscle	E3 ubiquitin protein ligase TRIM56
Smp_301620	0.61	0.333903	0.22	0.865	0.753	MyoD+ muscle	14_3_3 protein homolog 1
Smp_038530	0.608	0.260219	0.216	0.618	0.397	MyoD+ muscle	dual specificity protein phosphatase 14
Smp_342950	0.606	0.812793	0.212	0.22	0.007	MyoD+ muscle	hypothetical protein
Smp_027040	0.606	0.427088	0.212	0.509	0.303	MyoD+ muscle	hypothetical protein
Smp_343120	0.606	0.330692	0.212	0.537	0.31	MyoD+ muscle	hypothetical protein
Smp_013790	0.606	0.318545	0.212	0.622	0.404	MyoD+ muscle	ATP dependent RNA helicase DDX5
Smp_083080	0.605	0.273233	0.21	0.815	0.645	MyoD+ muscle	Activator of 90 kDa heat shock protein ATPase
Smp_094560	0.604	0.926578	0.208	0.274	0.073	MyoD+ muscle	Kv4 class voltage gated potassium channel
Smp_204160	0.603	0.723056	0.206	0.26	0.059	MyoD+ muscle	aspartate ammonia ligase
Smp_135140	0.603	0.527839	0.206	0.349	0.146	MyoD+ muscle	high voltage_activated calcium channel beta subunit 1
Smp_004990	0.602	0.261016	0.204	0.841	0.71	MyoD+ muscle	T complex protein 1 subunit zeta
Smp_266790	0.601	0.342123	0.202	0.486	0.283	MyoD+ muscle	Nuclear distribution protein nudE_like 1, putative
Smp_015670	0.6	0.613594	0.2	0.275	0.077	MyoD+ muscle	transcription factor 15
Smp_345850	0.599	0.984715	0.198	0.22	0.023	MyoD+ muscle	hypothetical protein
Smp_326780	0.599	0.602163	0.198	0.268	0.068	MyoD+ muscle	Dopamine receptor 3
Smp_040710	0.596	0.473012	0.192	0.363	0.179	MyoD+ muscle	polymerase (RNA) II (DNA directed) polypeptide
Smp_043670	0.596	0.377621	0.192	0.484	0.295	MyoD+ muscle	ATP_dependent 6_phosphofructokinase
Smp_136540	0.596	0.316879	0.192	0.434	0.233	MyoD+ muscle	DNAJ
Smp_049550	0.594	0.346906	0.188	0.766	0.643	MyoD+ muscle	78 kDa glucose regulated protein
Smp_163550	0.593	0.510647	0.186	0.348	0.162	MyoD+ muscle	hypothetical protein
Smp_012720	0.593	0.304302	0.186	0.478	0.288	MyoD+ muscle	hypothetical protein
Smp_347830	0.593	0.262263	0.186	0.718	0.541	MyoD+ muscle	hypothetical protein
Smp_066940	0.592	0.299857	0.184	0.623	0.44	MyoD+ muscle	60S ribosomal protein L29
Smp_072140	0.591	0.314782	0.182	0.574	0.4	MyoD+ muscle	Rho2 GTPase
Smp_076370	0.591	0.253341	0.182	0.642	0.463	MyoD+ muscle	Proteinase inhibitor I32, inhibitor of
Smp_344820	0.59	0.575703	0.18	0.254	0.074	MyoD+ muscle	hypothetical protein
Smp_012010	0.589	0.507945	0.178	0.349	0.178	MyoD+ muscle	forkhead box subgroup O
Smp_150140	0.589	0.503535	0.178	0.283	0.103	MyoD+ muscle	RNA binding motif single stranded interacting
Smp_332310	0.588	0.697919	0.176	0.18	0.005	MyoD+ muscle	Regulator of G_protein signaling 3
Smp_069240	0.588	0.499319	0.176	0.259	0.083	MyoD+ muscle	potassium voltage gated channel protein Shaker
Smp_334180	0.587	0.662243	0.174	0.235	0.062	MyoD+ muscle	Voltage_gated hydrogen channel 1
Smp_058170	0.586	0.293685	0.172	0.538	0.376	MyoD+ muscle	fragile X mental retardation 1
Smp_050830	0.586	0.254715	0.172	0.437	0.257	MyoD+ muscle	phosphatidylinositol 4,5 bisphosphate
Smp_008900	0.585	0.320623	0.17	0.459	0.29	MyoD+ muscle	eukaryotic translation
Smp_336770	0.585	0.256094	0.17	0.651	0.492	MyoD+ muscle	hypothetical protein
Smp_140520	0.584	0.550901	0.168	0.264	0.099	MyoD+ muscle	ankyrin repeat domain containing protein 50
Smp_140990	0.584	0.429524	0.168	0.284	0.113	MyoD+ muscle	hypothetical protein
Smp_068280	0.584	0.3846	0.168	0.302	0.129	MyoD+ muscle	prolyl 4 hydroxylase subunit alpha 2
Smp_147790	0.584	0.296297	0.168	0.47	0.299	MyoD+ muscle	homothorax homeobox protein
Smp_081470	0.584	0.280575	0.168	0.397	0.221	MyoD+ muscle	hypothetical protein
Smp_044560	0.583	0.280045	0.166	0.49	0.327	MyoD+ muscle	hypothetical protein
Smp_176540	0.582	0.548948	0.164	0.207	0.042	MyoD+ muscle	protocadherin 18
Smp_047650	0.581	0.346057	0.162	0.416	0.255	MyoD+ muscle	Ferritin_2 heavy chain
Smp_021340	0.581	0.279986	0.162	0.555	0.406	MyoD+ muscle	max dimerization protein 3
Smp_155510	0.581	0.253786	0.162	0.5	0.338	MyoD+ muscle	transmembrane protein 66
Smp_126480	0.58	0.320935	0.16	0.332	0.164	MyoD+ muscle	calponin
Smp_062300	0.58	0.311036	0.16	0.461	0.31	MyoD+ muscle	Ras C3 botulinum toxin substrate 1
Smp_132090	0.58	0.255146	0.16	0.58	0.429	MyoD+ muscle	WD repeat protein 53
Smp_336730	0.579	0.63354	0.158	0.165	0.008	MyoD+ muscle	hypothetical protein
Smp_343540	0.578	0.285154	0.156	0.48	0.325	MyoD+ muscle	hypothetical protein
Smp_134140	0.577	0.401158	0.154	0.311	0.154	MyoD+ muscle	cAMP specific 3',5' cyclic phosphodiesterase 4D
Smp_194520	0.577	0.368885	0.154	0.374	0.227	MyoD+ muscle	myst histone acetyltransferase 1
Smp_034610	0.575	0.543316	0.15	0.208	0.058	MyoD+ muscle	innexin
Smp_072990	0.575	0.294091	0.15	0.369	0.213	MyoD+ muscle	Transmembrane protein 185B
Smp_034850	0.574	0.438111	0.148	0.212	0.064	MyoD+ muscle	TWiK family of potassium channels protein 7
Smp_042400	0.574	0.346097	0.148	0.477	0.349	MyoD+ muscle	arginine rich, mutated in early stage tumors
Smp_145460	0.573	0.50567	0.146	0.165	0.02	MyoD+ muscle	hypothetical protein
Smp_131350	0.573	0.424824	0.146	0.218	0.072	MyoD+ muscle	Ileal sodium:bile acid cotransporter
Smp_161790	0.573	0.353157	0.146	0.278	0.126	MyoD+ muscle	hypothetical protein
Smp_300150	0.572	0.548044	0.144	0.164	0.02	MyoD+ muscle	Glutamate receptor ionotropic, kainate 1
Smp_346130	0.572	0.46246	0.144	0.192	0.044	MyoD+ muscle	hypothetical protein
Smp_012810	0.572	0.382458	0.144	0.274	0.128	MyoD+ muscle	Four and a half LIM domains protein 3
Smp_011560	0.572	0.263353	0.144	0.33	0.175	MyoD+ muscle	tetraspanin CD63 receptor
Smp_337350	0.57	0.520645	0.14	0.173	0.032	MyoD+ muscle	hypothetical protein
Smp_042030	0.57	0.270576	0.14	0.4	0.26	MyoD+ muscle	Vesicle transport protein SEC20
Smp_246300	0.57	0.260123	0.14	0.426	0.288	MyoD+ muscle	U3 small nucleolar RNA interacting protein 2
Smp_084090	0.569	0.351459	0.138	0.26	0.119	MyoD+ muscle	hypothetical protein
Smp_121990	0.569	0.293912	0.138	0.335	0.196	MyoD+ muscle	glycerol 3 phosphate dehydrogenase
Smp_139100	0.569	0.272126	0.138	0.412	0.267	MyoD+ muscle	hypothetical protein
Smp_031680	0.568	0.550371	0.136	0.141	0.005	MyoD+ muscle	nicotinic acetylcholine receptor
Smp_332550	0.568	0.253975	0.136	0.214	0.075	MyoD+ muscle	Protein Wnt_4
Smp_159190	0.567	0.261569	0.134	0.292	0.152	MyoD+ muscle	hypothetical protein
Smp_336650	0.567	0.254406	0.134	0.36	0.219	MyoD+ muscle	hypothetical protein
Smp_062560	0.566	0.828293	0.132	0.143	0.012	MyoD+ muscle	secreted frizzled protein
Smp_244490	0.566	0.334418	0.132	0.293	0.16	MyoD+ muscle	hypothetical protein
Smp_126240	0.566	0.330221	0.132	0.246	0.111	MyoD+ muscle	twitchin
Smp_212600	0.566	0.282755	0.132	0.48	0.363	MyoD+ muscle	protein kinase
Smp_314200	0.565	0.286977	0.13	0.36	0.232	MyoD+ muscle	Probable deferrochelatase/peroxidase YfeX
Smp_173010	0.564	0.555964	0.128	0.162	0.035	MyoD+ muscle	neuropeptide receptor a
Smp_155810	0.564	0.533662	0.128	0.135	0.007	MyoD+ muscle	protocadherin 11
Smp_151140	0.564	0.409861	0.128	0.183	0.054	MyoD+ muscle	rho associated protein kinase 2
Smp_202630	0.564	0.326653	0.128	0.279	0.15	MyoD+ muscle	protein quiver
Smp_096410	0.564	0.268533	0.128	0.294	0.162	MyoD+ muscle	16 kda calcium binding protein
Smp_090800	0.564	0.254559	0.128	0.411	0.288	MyoD+ muscle	xaa Pro dipeptidase
Smp_266750	0.563	0.337337	0.126	0.277	0.155	MyoD+ muscle	hypothetical protein
Smp_011700	0.563	0.313035	0.126	0.244	0.115	MyoD+ muscle	proto oncogene tyrosine protein kinase ROS
Smp_121190	0.562	0.369567	0.124	0.195	0.071	MyoD+ muscle	voltage gated potassium channel
Smp_153170	0.561	0.333107	0.122	0.235	0.11	MyoD+ muscle	striated muscle specific
Smp_244940	0.561	0.296848	0.122	0.253	0.127	MyoD+ muscle	serine:threonine protein kinase LATS1
Smp_243700	0.56	0.349375	0.12	0.245	0.13	MyoD+ muscle	dual specificity
Smp_016600	0.56	0.323249	0.12	0.192	0.069	MyoD+ muscle	solute carrier family 1
Smp_139980	0.559	0.40796	0.118	0.189	0.071	MyoD+ muscle	RNA binding protein fox 1 3
Smp_088950	0.559	0.359255	0.118	0.239	0.126	MyoD+ muscle	Hypoxia up regulated protein 1
Smp_303500	0.559	0.265706	0.118	0.466	0.362	MyoD+ muscle	Elongation factor 1_alpha, somatic form
Smp_161120	0.558	0.359312	0.116	0.202	0.087	MyoD+ muscle	metastasis suppressor protein 1
Smp_162520	0.556	0.482947	0.112	0.143	0.031	MyoD+ muscle	protocadherin fat 4
Smp_126140	0.556	0.347498	0.112	0.207	0.093	MyoD+ muscle	integrin alpha 5
Smp_020130	0.556	0.280686	0.112	0.189	0.073	MyoD+ muscle	hypothetical protein
Smp_134870	0.555	0.402074	0.11	0.284	0.179	MyoD+ muscle	early growth response protein
Smp_334140	0.555	0.311737	0.11	0.214	0.103	MyoD+ muscle	Ras_associated and pleckstrin homology domains_containing protein 1
Smp_140580	0.555	0.270596	0.11	0.354	0.247	MyoD+ muscle	(Pyruvate dehydrogenase (lipoamide)) kinase
Smp_153700	0.555	0.259258	0.11	0.239	0.124	MyoD+ muscle	hypothetical protein
Smp_144350	0.553	0.355847	0.106	0.164	0.057	MyoD+ muscle	hypothetical protein
Smp_315830	0.553	0.337559	0.106	0.148	0.042	MyoD+ muscle	Muscarinic acetylcholine receptor M5
Smp_247030	0.552	0.392884	0.104	0.14	0.035	MyoD+ muscle	protocadherin gamma
Smp_039180	0.552	0.3063	0.104	0.241	0.142	MyoD+ muscle	nuclear protein localization protein 4
Smp_196090	0.552	0.297557	0.104	0.175	0.071	MyoD+ muscle	kinase D interacting substrate of 220 kDa
Smp_344270	0.551	0.285637	0.102	0.255	0.151	MyoD+ muscle	hypothetical protein
Smp_340530	0.549	0.426135	0.098	0.127	0.028	MyoD+ muscle	hypothetical protein
Smp_244560	0.549	0.412339	0.098	0.104	0.007	MyoD+ muscle	hypothetical protein
Smp_212730	0.547	0.29643	0.094	0.249	0.159	MyoD+ muscle	tyrosine kinase, TK group, Src family
Smp_028690	0.547	0.273602	0.094	0.197	0.1	MyoD+ muscle	sodium/chloride dependent transporter, putative
Smp_342150	0.546	0.286228	0.092	0.264	0.177	MyoD+ muscle	hypothetical protein
Smp_123020	0.545	0.301125	0.09	0.14	0.05	MyoD+ muscle	protein serine:threonine kinase
Smp_344400	0.545	0.255532	0.09	0.126	0.034	MyoD+ muscle	hypothetical protein
Smp_007450	0.544	0.293565	0.088	0.343	0.263	MyoD+ muscle	heat shock protein 67b2
Smp_336620	0.544	0.276546	0.088	0.129	0.041	MyoD+ muscle	hypothetical protein
Smp_125480	0.543	0.283333	0.086	0.123	0.037	MyoD+ muscle	synaptopodin 2 protein like
Smp_151640	0.542	0.470185	0.084	0.157	0.075	MyoD+ muscle	hypothetical protein
Smp_306120	0.542	0.37703	0.084	0.124	0.04	MyoD+ muscle	Titin
Smp_334130	0.542	0.35044	0.084	0.105	0.022	MyoD+ muscle	Tripartite motif_containing protein 2
Smp_171780	0.542	0.259899	0.084	0.176	0.091	MyoD+ muscle	SPARC protein
Smp_001070	0.541	0.300317	0.082	0.109	0.027	MyoD+ muscle	G protein coupled receptor fragment
Smp_051320	0.541	0.27159	0.082	0.166	0.084	MyoD+ muscle	ap endonuclease
Smp_173790	0.541	0.250733	0.082	0.15	0.067	MyoD+ muscle	o acyltransferase (membrane bound) domain
Smp_020300	0.539	0.290985	0.078	0.122	0.043	MyoD+ muscle	segment polarity protein dishevelled
Smp_154600	0.538	0.294109	0.076	0.112	0.035	MyoD+ muscle	acetylcholinesterase
Smp_336750	0.538	0.282408	0.076	0.107	0.03	MyoD+ muscle	hypothetical protein
Smp_168140	0.536	0.278785	0.072	0.136	0.064	MyoD+ muscle	hypothetical protein
Smp_161510	0.886	1.79248	0.772	0.879	0.236	Positional muscle	hypothetical protein
Smp_0317701	0.862	1.27666	0.724	0.946	0.44	Positional muscle	Tropomyosin II isoform 16
Smp_0068601	0.851	1.18289	0.702	0.935	0.439	Positional muscle	PDZ and LIM domain protein Zasp
Smp_169730	0.848	1.5042	0.696	0.804	0.174	Positional muscle	fascin
Smp_0855401	0.845	1.2554	0.69	0.946	0.448	Positional muscle	myosin heavy chain
Smp_0591701	0.838	1.48052	0.676	0.857	0.253	Positional muscle	troponin i
Smp_1798101	0.831	0.996308	0.662	0.979	0.544	Positional muscle	oncosphere protein tso22e; oncosphere protein tso22d; oncosphere protein tso22c; oncosphere protein tso22b; oncosphere protein tso22a
Smp_0219201	0.826	1.14751	0.652	0.904	0.373	Positional muscle	paramyosin
Smp_3407601	0.825	0.944828	0.65	0.958	0.651	Positional muscle	hypothetical protein
Smp_3040001	0.823	1.27825	0.646	0.846	0.269	Positional muscle	Flagellar attachment zone protein 1
Smp_344460	0.818	1.81841	0.636	0.694	0.074	Positional muscle	hypothetical protein
Smp_307010	0.811	0.920026	0.622	0.939	0.483	Positional muscle	Actin_2
Smp_0757701	0.809	0.831498	0.618	0.991	0.618	Positional muscle	hypothetical protein
Smp_165750	0.807	1.70124	0.614	0.64	0.034	Positional muscle	cysteine dioxygenase, type I
Smp_0703801	0.798	0.922859	0.596	0.916	0.495	Positional muscle	hypothetical protein
Smp_247230	0.796	0.953891	0.592	0.907	0.46	Positional muscle	RNA binding motif single stranded interacting
Smp_247170	0.787	0.900708	0.574	0.871	0.437	Positional muscle	putative heat shock protein
Smp_0182501	0.787	0.885977	0.574	0.909	0.45	Positional muscle	troponin i
Smp_245850	0.786	1.31041	0.572	0.675	0.119	Positional muscle	serotonin receptor
Smp_0199501	0.784	1.01906	0.568	0.815	0.323	Positional muscle	protein phosphatase 1 inhibitor potentiated by
Smp_3474601	0.773	1.10634	0.546	0.743	0.226	Positional muscle	hypothetical protein
Smp_0786901	0.763	0.891492	0.526	0.822	0.356	Positional muscle	calponin
Smp_158110	0.763	0.658252	0.526	0.972	0.797	Positional muscle	thioredoxin peroxidase
Smp_1217801	0.761	0.818521	0.522	0.834	0.31	Positional muscle	myosin light chain kinase, smooth muscle
Smp_070640	0.756	1.13678	0.512	0.652	0.163	Positional muscle	unc 112 protein
Smp_3111701	0.756	0.861206	0.512	0.811	0.336	Positional muscle	PDZ and LIM domain protein 7
Smp_167650	0.753	1.23144	0.506	0.605	0.11	Positional muscle	rho guanine nucleotide exchange factor 17
Smp_200190	0.753	0.735341	0.506	0.888	0.539	Positional muscle	lung cancer oncogene 5
Smp_151600	0.752	1.22167	0.504	0.64	0.159	Positional muscle	neuronal calcium sensor 2
Smp_341900	0.75	1.31676	0.5	0.589	0.11	Positional muscle	hypothetical protein
Smp_3431201	0.75	0.941658	0.5	0.757	0.306	Positional muscle	hypothetical protein
Smp_242240	0.745	1.2421	0.49	0.589	0.117	Positional muscle	Insulin growth factor binding protein 7
Smp_038960	0.744	0.589238	0.488	0.967	0.761	Positional muscle	lactate dehydrogenase protein
Smp_1326701	0.743	0.807576	0.486	0.822	0.42	Positional muscle	myosin regulatory light chain 2 smooth muscle
Smp_130280	0.74	1.14505	0.48	0.664	0.229	Positional muscle	neurogenic locus notch protein
Smp_1257301	0.74	0.807044	0.48	0.794	0.349	Positional muscle	hypothetical protein
Smp_245610	0.739	1.56862	0.478	0.507	0.036	Positional muscle	hypothetical protein
Smp_0863301	0.738	0.851339	0.476	0.745	0.3	Positional muscle	Myophilin
Smp_0814701	0.736	1.05604	0.472	0.647	0.205	Positional muscle	hypothetical protein
Smp_302290	0.734	0.542466	0.468	0.876	0.571	Positional muscle	Major egg antigen
Smp_3401301	0.731	0.644887	0.462	0.862	0.443	Positional muscle	hypothetical protein
Smp_068510	0.727	1.20913	0.454	0.565	0.128	Positional muscle	neuronal calcium sensor
Smp_1338301	0.727	0.796378	0.454	0.766	0.358	Positional muscle	hypothetical protein
Smp_0452201	0.725	0.486127	0.45	0.928	0.557	Positional muscle	myosin light chain
Smp_0115601	0.718	0.99699	0.436	0.577	0.157	Positional muscle	tetraspanin CD63 receptor
Smp_2474101	0.717	0.871056	0.434	0.633	0.199	Positional muscle	hypothetical protein
Smp_1635501	0.716	1.02199	0.432	0.575	0.152	Positional muscle	hypothetical protein
Smp_1264801	0.715	0.993396	0.43	0.568	0.15	Positional muscle	calponin
Smp_147680	0.703	1.01745	0.406	0.505	0.108	Positional muscle	hypothetical protein
Smp_0721401	0.702	0.684102	0.404	0.738	0.397	Positional muscle	Rho2 GTPase
Smp_0128101	0.701	0.934817	0.402	0.509	0.111	Positional muscle	Four and a half LIM domains protein 3
Smp_145890	0.701	0.897304	0.402	0.537	0.143	Positional muscle	adamTS protein 3
Smp_3315701	0.699	0.49478	0.398	0.902	0.61	Positional muscle	Threonine__tRNA ligase
Smp_038950	0.697	0.633492	0.394	0.818	0.514	Positional muscle	lactate dehydrogenase protein
Smp_173760	0.695	1.07641	0.39	0.425	0.033	Positional muscle	hypothetical protein
Smp_1207001	0.692	0.482752	0.384	0.897	0.608	Positional muscle	Cofilin 1
Smp_332360	0.685	0.807612	0.37	0.528	0.167	Positional muscle	hypothetical protein
Smp_307020	0.685	0.576602	0.37	0.621	0.287	Positional muscle	Actin_2
Smp_1351401	0.684	0.790054	0.368	0.512	0.147	Positional muscle	high voltage_activated calcium channel beta subunit 1
Smp_004680	0.684	0.465226	0.368	0.904	0.694	Positional muscle	interferon developmental regulator
Smp_3421901	0.684	0.433709	0.368	0.96	0.802	Positional muscle	hypothetical protein
Smp_3023701	0.682	0.698655	0.364	0.612	0.252	Positional muscle	hypothetical protein
Smp_335630	0.679	0.263159	0.358	0.794	0.519	Positional muscle	putative tetraspanin 2, fragment
Smp_3142001	0.674	0.703524	0.348	0.556	0.219	Positional muscle	Probable deferrochelatase/peroxidase YfeX
Smp_3009201	0.672	0.664031	0.344	0.589	0.245	Positional muscle	Serine/threonine_protein kinase Doa
Smp_1531701	0.671	0.838737	0.342	0.437	0.095	Positional muscle	striated muscle specific
Smp_0393001	0.668	0.774468	0.336	0.493	0.159	Positional muscle	E3 ubiquitin protein ligase TRIM56
Smp_0384401	0.668	0.586239	0.336	0.596	0.256	Positional muscle	cGMP_dependent protein kinase, interacting domain, putative
Smp_3406301	0.667	0.484334	0.334	0.757	0.437	Positional muscle	hypothetical protein
Smp_030370	0.667	0.46778	0.334	0.914	0.734	Positional muscle	calreticulin
Smp_0495501	0.667	0.430608	0.334	0.9	0.638	Positional muscle	78 kDa glucose regulated protein
Smp_135010	0.666	0.702272	0.332	0.53	0.204	Positional muscle	oxalate:formate antiporter
Smp_0109401	0.665	0.252703	0.33	0.993	0.944	Positional muscle	acidic leucine_rich nuclear phosphoprotein 32_related protein
Smp_0431201	0.664	0.422153	0.328	0.89	0.689	Positional muscle	universal stress protein
Smp_1261401	0.662	0.845032	0.324	0.4	0.078	Positional muscle	integrin alpha 5
Smp_0352101	0.662	0.596627	0.324	0.598	0.263	Positional muscle	multivalent antigen sj97 GAPDH
Smp_056970	0.662	0.259437	0.324	0.993	0.966	Positional muscle	glyceraldehyde 3 phosphate dehydrogenase
Smp_176720	0.66	1.07432	0.32	0.364	0.048	Positional muscle	lipoma HMGIC fusion partner 3 protein like
Smp_245120	0.659	1.23063	0.318	0.336	0.019	Positional muscle	hypothetical protein
Smp_347610	0.657	0.914604	0.314	0.371	0.061	Positional muscle	hypothetical protein
Smp_049270	0.655	0.81777	0.31	0.407	0.098	Positional muscle	Major egg antigen (p40)
Smp_3366501	0.652	0.604811	0.304	0.523	0.212	Positional muscle	hypothetical protein
Smp_056760	0.652	0.401149	0.304	0.867	0.664	Positional muscle	protein disulfide isomerase
Smp_001950	0.651	0.540276	0.302	0.565	0.259	Positional muscle	hypothetical protein
Smp_0117001	0.65	0.782012	0.3	0.404	0.107	Positional muscle	proto oncogene tyrosine protein kinase ROS
Smp_1365401	0.65	0.576237	0.3	0.54	0.242	Positional muscle	DNAJ
Smp_148180	0.649	0.948902	0.298	0.332	0.037	Positional muscle	hypothetical protein
Smp_175930	0.648	0.873926	0.296	0.35	0.058	Positional muscle	ELAVprotein 2:3:4
Smp_3023601	0.648	0.645418	0.296	0.472	0.171	Positional muscle	Supervillin
Smp_347800	0.646	0.850434	0.292	0.36	0.071	Positional muscle	hypothetical protein
Smp_334090	0.645	0.264901	0.29	0.958	0.828	Positional muscle	Neuroblast differentiation_associated protein AHNAK
Smp_052230	0.643	0.940861	0.286	0.308	0.022	Positional muscle	Papilin
Smp_1617901	0.643	0.659136	0.286	0.414	0.125	Positional muscle	hypothetical protein
Smp_0270401	0.642	0.496489	0.284	0.591	0.317	Positional muscle	hypothetical protein
Smp_2469701	0.642	0.434888	0.284	0.533	0.233	Positional muscle	neuronal RhoA GEF protein
Smp_1382101	0.642	0.378576	0.284	0.64	0.336	Positional muscle	hypothetical protein
Smp_3402101	0.641	0.412459	0.282	0.617	0.32	Positional muscle	hypothetical protein
Smp_1741701	0.638	0.638374	0.276	0.428	0.151	Positional muscle	homeobox protein Meis1
Smp_1262401	0.637	0.710561	0.274	0.383	0.108	Positional muscle	twitchin
Smp_033870	0.637	0.661434	0.274	0.458	0.195	Positional muscle	hypothetical protein
Smp_030500	0.637	0.468445	0.274	0.533	0.259	Positional muscle	glycerol 3 phosphate dehydrogenase
Smp_194090	0.635	0.552838	0.27	0.416	0.147	Positional muscle	subfamily S1A unassigned peptidase (S01 family)
Smp_128760	0.634	0.816724	0.268	0.325	0.057	Positional muscle	hypothetical protein
Smp_1477901	0.634	0.534165	0.268	0.568	0.306	Positional muscle	homothorax homeobox protein
Smp_167660	0.633	0.480726	0.266	0.428	0.157	Positional muscle	Protein phosphatase 1 regulatory subunit 3B
Smp_020550	0.631	0.936535	0.262	0.278	0.018	Positional muscle	low density lipoprotein receptor (ldl)
Smp_346790	0.631	0.735858	0.262	0.343	0.084	Positional muscle	hypothetical protein
Smp_121580	0.629	0.675643	0.258	0.353	0.097	Positional muscle	hypothetical protein
Smp_154730	0.628	0.681747	0.256	0.325	0.066	Positional muscle	rna binding protein musashi
Smp_042160	0.628	0.281684	0.256	0.928	0.791	Positional muscle	fructose_bisphosphate aldolase
Smp_105220	0.627	0.399396	0.254	0.657	0.401	Positional muscle	hypothetical protein
Smp_0424001	0.624	0.467002	0.248	0.586	0.348	Positional muscle	arginine rich, mutated in early stage tumors
Smp_065610	0.624	0.338247	0.248	0.787	0.586	Positional muscle	pyruvate kinase isozymes M1:M2
Smp_069900	0.623	0.388095	0.246	0.652	0.427	Positional muscle	ras protein Rab 39B
Smp_0445601	0.623	0.373758	0.246	0.586	0.333	Positional muscle	hypothetical protein
Smp_0763701	0.623	0.314476	0.246	0.727	0.474	Positional muscle	Proteinase inhibitor I32, inhibitor of
Smp_065210	0.622	1.02378	0.244	0.266	0.024	Positional muscle	hypothetical protein
Smp_157100	0.62	0.689968	0.24	0.294	0.054	Positional muscle	sphingoid long chain base kinase
Smp_0223401	0.62	0.459962	0.24	0.484	0.235	Positional muscle	PDZ and LIM domain protein Zasp
Smp_266770	0.619	0.593095	0.238	0.327	0.086	Positional muscle	hypothetical protein
Smp_0973801	0.619	0.253317	0.238	0.855	0.609	Positional muscle	heat shock 10 kDa protein 1
Smp_016630	0.618	0.353404	0.236	0.575	0.323	Positional muscle	trimeric G protein alpha o subunit
Smp_077090	0.618	0.3279	0.236	0.657	0.422	Positional muscle	hypothetical protein
Smp_0286901	0.617	0.615594	0.234	0.327	0.093	Positional muscle	sodium/chloride dependent transporter, putative
Smp_074590	0.617	0.46689	0.234	0.414	0.173	Positional muscle	hypothetical protein
Smp_1717801	0.616	0.588962	0.232	0.315	0.081	Positional muscle	SPARC protein
Smp_043110	0.616	0.544516	0.232	0.376	0.139	Positional muscle	hypothetical protein
Smp_140860	0.615	0.567956	0.23	0.313	0.079	Positional muscle	innexin unc 9
Smp_900000	0.614	0.535464	0.228	0.439	0.208	Positional muscle	cytochrome c oxidase subunit I
Smp_004220	0.614	0.447353	0.228	0.5	0.278	Positional muscle	amidase
Smp_127830	0.614	0.435496	0.228	0.456	0.225	Positional muscle	actin protein ARP2:3 complex subunit
Smp_073140	0.614	0.406394	0.228	0.565	0.356	Positional muscle	hypothetical protein
Smp_0436701	0.614	0.353999	0.228	0.551	0.309	Positional muscle	ATP_dependent 6_phosphofructokinase
Smp_900090	0.613	0.578087	0.226	0.486	0.257	Positional muscle	NADH dehydrogenase subunit 4
Smp_1537001	0.613	0.533108	0.226	0.353	0.122	Positional muscle	hypothetical protein
Smp_0840901	0.611	0.493816	0.222	0.35	0.124	Positional muscle	hypothetical protein
Smp_164590	0.61	0.674545	0.22	0.262	0.043	Positional muscle	fibrillar collagen chain FAp1 alpha
Smp_0385301	0.61	0.268854	0.22	0.647	0.421	Positional muscle	dual specificity protein phosphatase 14
Smp_3016201	0.61	0.259294	0.22	0.911	0.761	Positional muscle	14_3_3 protein homolog 1
Smp_342110	0.608	0.614113	0.216	0.269	0.053	Positional muscle	hypothetical protein
Smp_135020	0.608	0.532788	0.216	0.329	0.11	Positional muscle	oxalate:formate antiporter
Smp_089000	0.607	0.298504	0.214	0.633	0.399	Positional muscle	translocon associated protein subunit delta; translocon associated protein delta subunit
Smp_009760	0.607	0.256429	0.214	0.97	0.883	Positional muscle	14_3_3 protein homolog 1
Smp_1393301	0.605	0.28427	0.21	0.477	0.243	Positional muscle	nicotinic acetylcholine receptor non alpha
Smp_135560	0.604	0.679659	0.208	0.234	0.025	Positional muscle	collagen alpha 2(I) chain
Smp_900040	0.603	0.501998	0.206	0.362	0.158	Positional muscle	NADH dehydrogenase subunit 2
Smp_0682801	0.603	0.473703	0.206	0.35	0.144	Positional muscle	prolyl 4 hydroxylase subunit alpha 2
Smp_340600	0.603	0.309047	0.206	0.612	0.396	Positional muscle	hypothetical protein
Smp_143130	0.603	0.258629	0.206	0.565	0.336	Positional muscle	four and A half lim domains
Smp_3341401	0.602	0.501065	0.204	0.308	0.103	Positional muscle	Ras_associated and pleckstrin homology domains_containing protein 1
Smp_150030	0.602	0.378831	0.204	0.402	0.189	Positional muscle	hypothetical protein
Smp_138350	0.601	0.756565	0.202	0.21	0.009	Positional muscle	zinc finger protein basonuclin 2
Smp_301420	0.601	0.644373	0.202	0.229	0.028	Positional muscle	hypothetical protein
Smp_1348701	0.6	0.934629	0.2	0.362	0.18	Positional muscle	early growth response protein
Smp_166300	0.6	0.567835	0.2	0.252	0.052	Positional muscle	hypothetical protein
Smp_1050201	0.6	0.492267	0.2	0.357	0.153	Positional muscle	titin
Smp_345440	0.599	0.575309	0.198	0.245	0.049	Positional muscle	hypothetical protein
Smp_321380	0.599	0.255051	0.198	0.664	0.449	Positional muscle	Serine/arginine_rich splicing factor 1
Smp_004690	0.597	0.836112	0.194	0.234	0.044	Positional muscle	hypothetical protein
Smp_201950	0.597	0.652471	0.194	0.213	0.019	Positional muscle	hypothetical protein
Smp_126360	0.596	0.73529	0.192	0.217	0.025	Positional muscle	hypothetical protein
Smp_900050	0.596	0.449354	0.192	0.4	0.201	Positional muscle	NADH dehydrogenase subunit 5
Smp_048560	0.596	0.276693	0.192	0.451	0.243	Positional muscle	Four and a half LIM domains protein 2
Smp_315780	0.595	0.425411	0.19	0.339	0.144	Positional muscle	Tensin
Smp_1409901	0.594	0.46266	0.188	0.32	0.129	Positional muscle	hypothetical protein
Smp_0137901	0.594	0.283763	0.188	0.621	0.432	Positional muscle	ATP dependent RNA helicase DDX5
Smp_246790	0.593	0.753264	0.186	0.203	0.016	Positional muscle	transient receptor potential cation channel
Smp_0692401	0.593	0.465554	0.186	0.292	0.1	Positional muscle	potassium voltage gated channel protein Shaker
Smp_0476501	0.593	0.338093	0.186	0.465	0.268	Positional muscle	Ferritin_2 heavy chain
Smp_197370	0.591	0.547517	0.182	0.224	0.041	Positional muscle	hypothetical protein
Smp_900060	0.591	0.44321	0.182	0.322	0.136	Positional muscle	Cytochrome c oxidase subunit III
Smp_143840	0.591	0.368679	0.182	0.43	0.244	Positional muscle	glycogen phosphorylase
Smp_159600	0.59	0.60453	0.18	0.234	0.053	Positional muscle	collagen alpha 1(IV) chain
Smp_245560	0.59	0.384103	0.18	0.362	0.18	Positional muscle	hypothetical protein
Smp_307880	0.589	0.564364	0.178	0.238	0.061	Positional muscle	Voltage_dependent calcium channel subunit alpha_2/delta_2
Smp_077540	0.589	0.435243	0.178	0.341	0.164	Positional muscle	FAS associated factor 1
Smp_046090	0.589	0.299154	0.178	0.612	0.422	Positional muscle	T complex protein 1 subunit theta
Smp_073400	0.589	0.280379	0.178	0.544	0.357	Positional muscle	lysosome associated membrane glycoprotein
Smp_335200	0.587	0.63108	0.174	0.185	0.01	Positional muscle	Uncharacterized protein KIAA1109
Smp_3448201	0.587	0.556764	0.174	0.271	0.094	Positional muscle	hypothetical protein
Smp_158460	0.587	0.508638	0.174	0.227	0.051	Positional muscle	breast cancer anti estrogen resistance protein
Smp_1501401	0.587	0.421842	0.174	0.301	0.123	Positional muscle	RNA binding motif single stranded interacting
Smp_013040	0.587	0.285644	0.174	0.612	0.425	Positional muscle	cathepsin d (lysosomal aspartyl protease)
Smp_079840	0.586	0.351813	0.172	0.362	0.193	Positional muscle	uroporphyrinogen III synthase
Smp_047460	0.585	0.698568	0.17	0.182	0.012	Positional muscle	astacin protein
Smp_127940	0.585	0.606789	0.17	0.259	0.092	Positional muscle	sodium driven chloride bicarbonate exchanger
Smp_146710	0.585	0.606294	0.17	0.18	0.01	Positional muscle	hypothetical protein
Smp_044060	0.585	0.600021	0.17	0.189	0.021	Positional muscle	high affinity cAMP specific and IBMX insensitive
Smp_212350	0.585	0.347562	0.17	0.381	0.21	Positional muscle	forkhead box protein P1
Smp_2463001	0.585	0.335653	0.17	0.465	0.3	Positional muscle	U3 small nucleolar RNA interacting protein 2
Smp_039820	0.585	0.335182	0.17	0.442	0.265	Positional muscle	cysteine protease atg4b
Smp_068340	0.585	0.275608	0.17	0.586	0.416	Positional muscle	hypothetical protein
Smp_325990	0.584	0.712617	0.168	0.173	0.005	Positional muscle	Replicase polyprotein 1a
Smp_317150	0.584	0.441431	0.168	0.271	0.105	Positional muscle	Probable deferrochelatase/peroxidase YfeX
Smp_267090	0.584	0.436696	0.168	0.252	0.082	Positional muscle	spondin_1
Smp_248010	0.583	0.432552	0.166	0.273	0.109	Positional muscle	Wilms tumor protein 1 interacting protein
Smp_316340	0.583	0.38919	0.166	0.285	0.119	Positional muscle	Rho guanine nucleotide exchange factor 28
Smp_1341401	0.583	0.320553	0.166	0.341	0.17	Positional muscle	cAMP specific 3',5' cyclic phosphodiesterase 4D
Smp_121430	0.583	0.261307	0.166	0.523	0.359	Positional muscle	proteasome subunit beta (t family); proteasome (prosome macropain) subunit beta
Smp_3325501	0.581	1.04314	0.162	0.243	0.089	Positional muscle	Protein Wnt_4
Smp_022400	0.581	0.416789	0.162	0.327	0.172	Positional muscle	glucose 6 phosphate isomerase
Smp_138840	0.581	0.356879	0.162	0.322	0.158	Positional muscle	syntaxin
Smp_083040	0.581	0.3095	0.162	0.404	0.24	Positional muscle	nervous system adducin
Smp_314500	0.58	0.653865	0.16	0.194	0.034	Positional muscle	hypothetical protein
Smp_341140	0.58	0.571719	0.16	0.171	0.01	Positional muscle	hypothetical protein
Smp_030780	0.58	0.426445	0.16	0.297	0.138	Positional muscle	ubiquitin conjugation factor e4 a
Smp_092020	0.58	0.271572	0.16	0.241	0.075	Positional muscle	cement protein 3B variant 2
Smp_900020	0.579	0.418136	0.158	0.297	0.137	Positional muscle	NADH dehydrogenase subunit 6
Smp_150500	0.579	0.278836	0.158	0.467	0.305	Positional muscle	NMDA receptor glutamate binding chain
Smp_1443501	0.578	0.441736	0.156	0.22	0.062	Positional muscle	hypothetical protein
Smp_167140	0.577	0.953925	0.154	0.168	0.015	Positional muscle	WNT
Smp_176820	0.577	0.610724	0.154	0.182	0.028	Positional muscle	hypothetical protein
Smp_028990	0.577	0.256301	0.154	0.421	0.261	Positional muscle	protein phosphatase 1
Smp_005880	0.576	0.399803	0.152	0.224	0.07	Positional muscle	phosphoenolpyruvate carboxykinase
Smp_343740	0.576	0.39315	0.152	0.227	0.073	Positional muscle	hypothetical protein
Smp_124430	0.576	0.279265	0.152	0.407	0.252	Positional muscle	coatomer protein complex, subunit beta 1
Smp_202470	0.575	0.582633	0.15	0.168	0.018	Positional muscle	dopamine receptor D1AlphaHom
Smp_153960	0.575	0.274807	0.15	0.402	0.25	Positional muscle	presenilin
Smp_315490	0.574	0.357386	0.148	0.278	0.131	Positional muscle	Uncharacterized protein F21D5.5
Smp_196110	0.574	0.353671	0.148	0.271	0.123	Positional muscle	ferric chelate reductase 1
Smp_334680	0.573	0.40257	0.146	0.241	0.09	Positional muscle	hypothetical protein
Smp_127810	0.573	0.276536	0.146	0.371	0.22	Positional muscle	cell adhesion molecule:down regulated by
Smp_2440401	0.573	0.260243	0.146	0.332	0.182	Positional muscle	Uncharacterized protein
Smp_141520	0.572	0.505535	0.144	0.164	0.019	Positional muscle	E3 ubiquitin protein ligase PDZRN3
Smp_334050	0.572	0.491275	0.144	0.152	0.008	Positional muscle	Protocadherin_11 X_linked
Smp_136710	0.572	0.446008	0.144	0.185	0.039	Positional muscle	calcium transporting atpase
Smp_012920	0.57	0.380941	0.14	0.203	0.06	Positional muscle	class A rhodopsin G protein coupled
Smp_123640	0.57	0.363522	0.14	0.245	0.105	Positional muscle	G protein coupled receptor kinase 4
Smp_344120	0.569	1.51621	0.138	0.168	0.034	Positional muscle	hypothetical protein
Smp_007380	0.569	0.297144	0.138	0.383	0.247	Positional muscle	hypothetical protein
Smp_074190	0.568	0.486831	0.136	0.173	0.036	Positional muscle	LIN 24 (Twenty four) Like family member
Smp_127740	0.568	0.425156	0.136	0.175	0.04	Positional muscle	disintegrin and metalloproteinase
Smp_176410	0.568	0.424882	0.136	0.175	0.038	Positional muscle	f box:lrr repeat protein 7
Smp_1313501	0.568	0.345755	0.136	0.229	0.089	Positional muscle	Ileal sodium:bile acid cotransporter
Smp_245900	0.568	0.257572	0.136	0.292	0.151	Positional muscle	Phosphatidylinositol_4, 5_bisphosphate phosphodiesterase beta
Smp_900110	0.567	0.449006	0.134	0.259	0.13	Positional muscle	NADH_ubiquinone oxidoreductase chain 1
Smp_1399801	0.567	0.330039	0.134	0.22	0.081	Positional muscle	RNA binding protein fox 1 3
Smp_097560	0.567	0.284877	0.134	0.4	0.268	Positional muscle	hypothetical protein
Smp_3366201	0.566	0.430966	0.132	0.178	0.045	Positional muscle	hypothetical protein
Smp_212410	0.565	0.544056	0.13	0.152	0.023	Positional muscle	hyperpolarization activated cyclic
Smp_141770	0.565	0.322141	0.13	0.217	0.086	Positional muscle	glycerol kinase
Smp_176950	0.564	0.475672	0.128	0.136	0.006	Positional muscle	hypothetical protein
Smp_900100	0.564	0.428874	0.128	0.196	0.071	Positional muscle	NADH dehydrogenase subunit 3
Smp_142880	0.564	0.340837	0.128	0.182	0.053	Positional muscle	protein tag d; protein tag c; minor histocompatibility protein ha
Smp_000100	0.564	0.274074	0.128	0.248	0.114	Positional muscle	Actin_binding/filamin_like protein
Smp_2026301	0.563	0.276751	0.126	0.292	0.164	Positional muscle	protein quiver
Smp_204020	0.562	0.578239	0.124	0.133	0.01	Positional muscle	hypothetical protein
Smp_072450	0.562	0.544041	0.124	0.147	0.025	Positional muscle	rhodopsin orphan GPCR
Smp_157830	0.562	0.371543	0.124	0.18	0.054	Positional muscle	homeobox protein extradenticle; erythrocyte membrane protein
Smp_125290	0.562	0.274887	0.124	0.273	0.145	Positional muscle	c myc promoter binding protein
Smp_320540	0.562	0.255592	0.124	0.322	0.196	Positional muscle	Histone acetyltransferase KAT6B
Smp_181080	0.561	0.335662	0.122	0.213	0.089	Positional muscle	Shb_like protein
Smp_313210	0.56	0.328413	0.12	0.166	0.044	Positional muscle	Potassium voltage_gated channel subfamily A member 2
Smp_303510	0.56	0.311315	0.12	0.264	0.146	Positional muscle	UPF0428 protein CXorf56 homolog
Smp_144030	0.56	0.29186	0.12	0.203	0.079	Positional muscle	phosphatidate cytidylyltransferase
Smp_322250	0.56	0.262535	0.12	0.35	0.231	Positional muscle	SOSS complex subunit C homolog
Smp_039810	0.56	0.257355	0.12	0.287	0.165	Positional muscle	muscleblind protein
Smp_156100	0.56	0.25368	0.12	0.22	0.096	Positional muscle	protein wntless
Smp_134100	0.559	0.429069	0.118	0.119	0.001	Positional muscle	G protein coupled receptor fragment
Smp_065180	0.559	0.296057	0.118	0.252	0.135	Positional muscle	EH domain containing protein 1
Smp_170340	0.559	0.256262	0.118	0.185	0.064	Positional muscle	collagen alpha 1(IV) chain
Smp_168730	0.558	0.536259	0.116	0.143	0.028	Positional muscle	carbonic anhydrase
Smp_346500	0.558	0.395952	0.116	0.131	0.015	Positional muscle	hypothetical protein
Smp_347710	0.558	0.379231	0.116	0.129	0.013	Positional muscle	hypothetical protein
Smp_0889501	0.558	0.323294	0.116	0.252	0.138	Positional muscle	Hypoxia up regulated protein 1
Smp_159590	0.558	0.314651	0.116	0.178	0.06	Positional muscle	hypothetical protein
Smp_134720	0.558	0.294562	0.116	0.182	0.064	Positional muscle	hypothetical protein
Smp_1546001	0.557	0.397452	0.114	0.152	0.039	Positional muscle	acetylcholinesterase
Smp_072370	0.557	0.269151	0.114	0.236	0.122	Positional muscle	RNA polymerase associated protein CTR9
Smp_129510	0.556	0.273858	0.112	0.252	0.138	Positional muscle	metallophosphoesterase domain containing protein
Smp_347690	0.555	0.376416	0.11	0.131	0.02	Positional muscle	hypothetical protein
Smp_334600	0.554	0.389654	0.108	0.119	0.011	Positional muscle	cAMP_specific 3',5'_cyclic phosphodiesterase 4C (Fragment)
Smp_019350	0.554	0.350453	0.108	0.145	0.035	Positional muscle	hypothetical protein
Smp_157000	0.554	0.322878	0.108	0.173	0.065	Positional muscle	GTPase ObgE
Smp_346800	0.553	0.44581	0.106	0.112	0.006	Positional muscle	hypothetical protein
Smp_123830	0.553	0.355283	0.106	0.114	0.009	Positional muscle	collagen alpha (xi) chain
Smp_177020	0.553	0.331329	0.106	0.138	0.032	Positional muscle	PhosphoLipase C Like family member (pll 1)
Smp_052290	0.553	0.298374	0.106	0.208	0.099	Positional muscle	fibroblast growth factor receptor 1 like
Smp_175390	0.552	0.491074	0.104	0.112	0.007	Positional muscle	hypothetical protein
Smp_0346101	0.552	0.301843	0.104	0.187	0.08	Positional muscle	innexin
Smp_161360	0.552	0.288634	0.104	0.171	0.065	Positional muscle	syndecan
Smp_140920	0.551	0.373566	0.102	0.107	0.006	Positional muscle	Glutamate receptor, ionotropic kainate 3
Smp_139200	0.551	0.363733	0.102	0.114	0.013	Positional muscle	nuclear receptor subfamily 4 group A member
Smp_063070	0.551	0.295989	0.102	0.187	0.083	Positional muscle	ras protein Rab 10
Smp_136920	0.55	0.319662	0.1	0.133	0.033	Positional muscle	polypeptide
Smp_149740	0.548	0.282604	0.096	0.147	0.05	Positional muscle	alzheimer's disease beta amyloid
Smp_194420	0.548	0.267767	0.096	0.18	0.081	Positional muscle	hypothetical protein
Smp_018440	0.547	0.344849	0.094	0.136	0.04	Positional muscle	hypothetical protein
Smp_150740	0.547	0.322119	0.094	0.164	0.071	Positional muscle	asparagine rich antigen
Smp_141010	0.547	0.31612	0.094	0.147	0.054	Positional muscle	dysferlin1
Smp_020920	0.547	0.271084	0.094	0.241	0.146	Positional muscle	dnaJ subfamily B
Smp_1230201	0.547	0.2646	0.094	0.154	0.059	Positional muscle	protein serine:threonine kinase
Smp_342970	0.545	0.30358	0.09	0.119	0.03	Positional muscle	hypothetical protein
Smp_134160	0.543	0.274173	0.086	0.103	0.018	Positional muscle	sulfate transporter
Smp_138900	0.542	0.328969	0.084	0.103	0.018	Positional muscle	hypothetical protein
Smp_305740	0.542	0.265469	0.084	0.147	0.062	Positional muscle	Neuronal acetylcholine receptor subunit alpha_2
Smp_175510	0.541	0.350465	0.082	0.11	0.027	Positional muscle	hypothetical protein
Smp_302410	0.54	0.284357	0.08	0.107	0.028	Positional muscle	hypothetical protein
Smp_167010	0.54	0.281049	0.08	0.164	0.084	Positional muscle	talin 2
Smp_3367501	0.54	0.273252	0.08	0.119	0.038	Positional muscle	hypothetical protein
Smp_144920	0.539	0.275647	0.078	0.166	0.09	Positional muscle	coiled coil domain containing protein 134
Smp_347790	0.539	0.257403	0.078	0.105	0.028	Positional muscle	hypothetical protein
Smp_326410	0.538	0.257221	0.076	0.206	0.133	Positional muscle	Protein DPCD
Smp_0348501	0.537	0.284863	0.074	0.164	0.09	Positional muscle	TWiK family of potassium channels protein 7
Smp_173380	0.53	0.301414	0.06	0.105	0.045	Positional muscle	tyrosine kinase
Smp_3070101	0.841	1.57006	0.682	0.893	0.518	Actin 2 muscle	Actin_2
Smp_3070201	0.82	2.2964	0.64	0.763	0.299	Actin 2 muscle	Actin_2
Smp_0855402	0.758	1.03158	0.516	0.844	0.49	Actin 2 muscle	myosin heavy chain
Smp_0703802	0.689	0.722893	0.378	0.741	0.536	Actin 2 muscle	hypothetical protein
Smp_3407602	0.686	0.657272	0.372	0.848	0.68	Actin 2 muscle	hypothetical protein
Smp_1326702	0.679	0.800247	0.358	0.701	0.456	Actin 2 muscle	myosin regulatory light chain 2 smooth muscle
Smp_0452202	0.668	0.463239	0.336	0.826	0.59	Actin 2 muscle	myosin light chain
Smp_0219202	0.662	0.666818	0.324	0.679	0.426	Actin 2 muscle	paramyosin
Smp_0317702	0.657	0.568944	0.314	0.728	0.49	Actin 2 muscle	Tropomyosin II isoform 16
Smp_0223402	0.651	1.05203	0.302	0.487	0.251	Actin 2 muscle	PDZ and LIM domain protein Zasp
Smp_011570	0.644	0.302097	0.288	0.964	0.935	Actin 2 muscle	ribosomal protein S4
Smp_0182502	0.643	0.521458	0.286	0.705	0.496	Actin 2 muscle	troponin i
Smp_089430	0.643	0.353106	0.286	0.924	0.897	Actin 2 muscle	ubiquitin (ribosomal protein L40)
Smp_035790	0.64	0.310519	0.28	0.938	0.903	Actin 2 muscle	60S ribosomal protein L44
Smp_108390	0.638	0.695416	0.276	0.621	0.499	Actin 2 muscle	H2B
Smp_322560	0.636	0.319908	0.272	0.929	0.876	Actin 2 muscle	60S ribosomal protein L32
Smp_322950	0.635	0.392531	0.27	0.848	0.784	Actin 2 muscle	Dynein 8 kDa light chain, flagellar outer arm
Smp_130950	0.631	0.583727	0.262	0.562	0.412	Actin 2 muscle	DNA double strand break repair rad50 ATPase
Smp_3401302	0.628	0.477488	0.256	0.67	0.486	Actin 2 muscle	hypothetical protein
Smp_342940	0.627	1.89324	0.254	0.286	0.041	Actin 2 muscle	hypothetical protein
Smp_3022901	0.626	0.401079	0.252	0.701	0.605	Actin 2 muscle	Major egg antigen
Smp_1581101	0.623	0.294094	0.246	0.866	0.816	Actin 2 muscle	thioredoxin peroxidase
Smp_0863302	0.621	0.678722	0.242	0.518	0.347	Actin 2 muscle	Myophilin
Smp_0352102	0.618	0.66055	0.236	0.478	0.295	Actin 2 muscle	multivalent antigen sj97 GAPDH
Smp_082240	0.618	0.277046	0.236	0.929	0.899	Actin 2 muscle	histone H3
Smp_2472301	0.616	0.467785	0.232	0.647	0.51	Actin 2 muscle	RNA binding motif single stranded interacting
Smp_2001901	0.614	0.373147	0.228	0.692	0.577	Actin 2 muscle	lung cancer oncogene 5
Smp_007900	0.613	0.26815	0.226	0.92	0.897	Actin 2 muscle	large subunit ribosomal protein 23
Smp_160180	0.611	1.17844	0.222	0.304	0.106	Actin 2 muscle	hypothetical protein
Smp_342060	0.61	1.17022	0.22	0.259	0.042	Actin 2 muscle	hypothetical protein
Smp_124740	0.609	1.20789	0.218	0.25	0.038	Actin 2 muscle	hypothetical protein
Smp_0872501	0.608	0.371251	0.216	0.491	0.331	Actin 2 muscle	muscle LIM protein
Smp_003770	0.607	0.309797	0.214	0.875	0.848	Actin 2 muscle	histone H1
Smp_1516001	0.606	0.70095	0.212	0.388	0.211	Actin 2 muscle	neuronal calcium sensor 2
Smp_1596001	0.601	1.07618	0.202	0.254	0.063	Actin 2 muscle	collagen alpha 1(IV) chain
Smp_040790	0.601	0.298345	0.202	0.777	0.735	Actin 2 muscle	peptidyl prolyl cis trans isomerase B
Smp_1703401	0.595	1.09219	0.19	0.246	0.068	Actin 2 muscle	collagen alpha 1(IV) chain
Smp_034550	0.595	0.861158	0.19	0.299	0.129	Actin 2 muscle	alpha actinin
Smp_316430	0.593	0.291542	0.186	0.786	0.749	Actin 2 muscle	60S ribosomal protein L21
Smp_342090	0.592	1.33321	0.184	0.237	0.059	Actin 2 muscle	hypothetical protein
Smp_017280	0.591	0.280788	0.182	0.844	0.82	Actin 2 muscle	small subunit ribosomal protein S27Ae
Smp_1262402	0.587	0.831713	0.174	0.286	0.134	Actin 2 muscle	twitchin
Smp_079270	0.587	0.551173	0.174	0.424	0.317	Actin 2 muscle	LIM, zinc binding,domain containing protein
Smp_2458201	0.586	0.669116	0.172	0.384	0.262	Actin 2 muscle	Immunoglobulin_like
Smp_030690	0.585	0.271605	0.17	0.763	0.723	Actin 2 muscle	eukaryotic translation elongation factor 1 beta
Smp_0115602	0.582	0.672975	0.164	0.335	0.204	Actin 2 muscle	tetraspanin CD63 receptor
Smp_0248201	0.582	0.644138	0.164	0.353	0.239	Actin 2 muscle	tetraspanin family protein 16 invertebrate
Smp_0213401	0.582	0.531554	0.164	0.5	0.438	Actin 2 muscle	max dimerization protein 3
Smp_1207002	0.582	0.314453	0.164	0.688	0.643	Actin 2 muscle	Cofilin 1
Smp_138140	0.58	1.08277	0.16	0.161	0.002	Actin 2 muscle	homeobox protein MOX 2
Smp_3421902	0.577	0.277478	0.154	0.808	0.824	Actin 2 muscle	hypothetical protein
Smp_148110	0.575	0.317601	0.15	0.362	0.222	Actin 2 muscle	transcription factor SOX 14
Smp_089870	0.574	0.268893	0.148	0.647	0.598	Actin 2 muscle	histone H2A
Smp_335980	0.572	0.798329	0.144	0.188	0.044	Actin 2 muscle	regulator of G protein signaling 3 rgs3
Smp_310210	0.571	0.826921	0.142	0.188	0.051	Actin 2 muscle	hypothetical protein
Smp_076740	0.567	0.251277	0.134	0.777	0.766	Actin 2 muscle	ribosomal protein saa; ribosomal protein rpsa
Smp_3476101	0.566	0.738816	0.132	0.214	0.094	Actin 2 muscle	hypothetical protein
Smp_308370	0.566	0.293695	0.132	0.692	0.691	Actin 2 muscle	Elongation factor 1_alpha, somatic form
Smp_241470	0.564	0.902851	0.128	0.152	0.028	Actin 2 muscle	putative tolloid 1 protein
Smp_1382102	0.564	0.431687	0.128	0.429	0.373	Actin 2 muscle	hypothetical protein
Smp_3040002	0.563	0.546253	0.126	0.42	0.34	Actin 2 muscle	Flagellar attachment zone protein 1
Smp_3035001	0.561	0.478128	0.122	0.446	0.383	Actin 2 muscle	Elongation factor 1_alpha, somatic form
Smp_0721402	0.561	0.342503	0.122	0.491	0.439	Actin 2 muscle	Rho2 GTPase
Smp_040100	0.561	0.276599	0.122	0.754	0.75	Actin 2 muscle	angio associated migratory cell protein
Smp_2422401	0.555	0.545717	0.11	0.259	0.174	Actin 2 muscle	Insulin growth factor binding protein 7
Smp_194840	0.554	0.432187	0.108	0.299	0.224	Actin 2 muscle	Niemann Pick C2 protein
Smp_332010	0.553	0.257636	0.106	0.549	0.557	Actin 2 muscle	Succinate__CoA ligase [ADP_forming] subunit beta
Smp_0129201	0.552	0.678027	0.104	0.17	0.072	Actin 2 muscle	class A rhodopsin G protein coupled
Smp_1263601	0.552	0.661961	0.104	0.143	0.043	Actin 2 muscle	hypothetical protein
Smp_205660	0.552	0.422547	0.104	0.371	0.317	Actin 2 muscle	hypothetical protein
Smp_211020	0.551	0.655581	0.102	0.107	0.005	Actin 2 muscle	cell adhesion molecule
Smp_136070	0.551	0.626443	0.102	0.138	0.04	Actin 2 muscle	tyrosine protein kinase transmembrane receptor
Smp_1257302	0.551	0.281002	0.102	0.464	0.404	Actin 2 muscle	hypothetical protein
Smp_1302801	0.55	0.462274	0.1	0.348	0.282	Actin 2 muscle	neurogenic locus notch protein
Smp_1476801	0.549	0.694791	0.098	0.232	0.155	Actin 2 muscle	hypothetical protein
Smp_015980	0.549	0.348619	0.098	0.464	0.485	Actin 2 muscle	ATP synthase E chain
Smp_340080	0.546	0.579932	0.092	0.112	0.021	Actin 2 muscle	hypothetical protein
Smp_1408601	0.545	0.592333	0.09	0.183	0.105	Actin 2 muscle	innexin unc 9
Smp_174320	0.545	0.590061	0.09	0.103	0.014	Actin 2 muscle	Protein lozenge
Smp_074140	0.544	0.392571	0.088	0.281	0.214	Actin 2 muscle	annexin
Smp_3474602	0.544	0.271175	0.088	0.353	0.29	Actin 2 muscle	hypothetical protein
Smp_0682802	0.543	0.54017	0.086	0.228	0.167	Actin 2 muscle	prolyl 4 hydroxylase subunit alpha 2
Smp_1973701	0.542	0.512611	0.084	0.138	0.06	Actin 2 muscle	hypothetical protein
Smp_0964101	0.542	0.485114	0.084	0.25	0.19	Actin 2 muscle	16 kda calcium binding protein
Smp_0166301	0.542	0.361147	0.084	0.384	0.354	Actin 2 muscle	trimeric G protein alpha o subunit
Smp_028410	0.542	0.302427	0.084	0.442	0.445	Actin 2 muscle	protein kish A
Smp_1755101	0.541	0.708477	0.082	0.112	0.033	Actin 2 muscle	hypothetical protein
Smp_093980	0.541	0.652943	0.082	0.103	0.021	Actin 2 muscle	hypothetical protein
Smp_1643801	0.541	0.317794	0.082	0.286	0.224	Actin 2 muscle	protein KINase family member (kin 1)
Smp_132030	0.54	0.258165	0.08	0.491	0.506	Actin 2 muscle	dna directed rna polymerases i ii, and iii
Smp_3437401	0.539	0.541657	0.078	0.156	0.089	Actin 2 muscle	hypothetical protein
Smp_142270	0.538	0.620921	0.076	0.116	0.045	Actin 2 muscle	transcription factor E2 alpha
Smp_3461301	0.538	0.504957	0.076	0.147	0.075	Actin 2 muscle	hypothetical protein
Smp_243900	0.538	0.451015	0.076	0.143	0.07	Actin 2 muscle	innexin
Smp_3145001	0.537	0.542418	0.074	0.121	0.05	Actin 2 muscle	hypothetical protein
Smp_0156701	0.535	0.461377	0.07	0.179	0.121	Actin 2 muscle	transcription factor 15
Smp_146580	0.535	0.444157	0.07	0.138	0.072	Actin 2 muscle	UNCoordinated family member (unc 62)
Smp_034420	0.535	0.273918	0.07	0.429	0.454	Actin 2 muscle	proteinase inhibitor I25
Smp_244370	0.534	0.454419	0.068	0.103	0.037	Actin 2 muscle	discoidin domain receptor
Smp_169140	0.534	0.441209	0.068	0.188	0.132	Actin 2 muscle	chromatin assembly factor 1 subunit A A
Smp_1940901	0.533	0.426245	0.066	0.223	0.179	Actin 2 muscle	subfamily S1A unassigned peptidase (S01 family)
Smp_134470	0.532	0.473416	0.064	0.129	0.07	Actin 2 muscle	calmodulin
Smp_1211901	0.532	0.441614	0.064	0.152	0.098	Actin 2 muscle	voltage gated potassium channel
Smp_341310	0.531	0.352277	0.062	0.138	0.082	Actin 2 muscle	hypothetical protein
Smp_176310	0.531	0.336092	0.062	0.121	0.061	Actin 2 muscle	nicotinic acetylcholine receptor subunit type
Smp_1438401	0.528	0.292382	0.056	0.29	0.267	Actin 2 muscle	glycogen phosphorylase
Smp_343680	0.527	0.444053	0.054	0.107	0.056	Actin 2 muscle	hypothetical protein
Smp_0522901	0.527	0.419048	0.054	0.156	0.11	Actin 2 muscle	fibroblast growth factor receptor 1 like
Smp_034190	0.527	0.266855	0.054	0.366	0.377	Actin 2 muscle	eukaryotic initiation factor 4A III
Smp_046810	0.526	0.479668	0.052	0.107	0.059	Actin 2 muscle	m phase inducer phosphatase(cdc25)
Smp_3444001	0.526	0.392677	0.052	0.103	0.053	Actin 2 muscle	hypothetical protein
Smp_079240	0.525	0.353057	0.05	0.223	0.199	Actin 2 muscle	dUTP pyrophosphatase
Smp_1264802	0.525	0.278252	0.05	0.232	0.203	Actin 2 muscle	calponin
Smp_244960	0.524	0.429646	0.048	0.147	0.107	Actin 2 muscle	Dehydrogenase:reductase SDR family
Smp_312920	0.524	0.374219	0.048	0.201	0.174	Actin 2 muscle	Extended synaptotagmin_2
Smp_1717802	0.524	0.354777	0.048	0.147	0.11	Actin 2 muscle	SPARC protein
Smp_034530	0.523	0.414926	0.046	0.156	0.124	Actin 2 muscle	iron sulfur cluster assembly 2
Smp_341930	0.523	0.406353	0.046	0.107	0.065	Actin 2 muscle	hypothetical protein
Smp_171030	0.523	0.343045	0.046	0.121	0.079	Actin 2 muscle	Dehydrogenase:reductase SDR family
Smp_010140	0.523	0.333649	0.046	0.237	0.222	Actin 2 muscle	SRY (sex determining region Y) box 7
Smp_340430	0.523	0.322063	0.046	0.268	0.259	Actin 2 muscle	hypothetical protein
Smp_140560	0.523	0.286023	0.046	0.179	0.144	Actin 2 muscle	TLC domain containing protein 2
Smp_2471701	0.522	0.335486	0.044	0.46	0.498	Actin 2 muscle	putative heat shock protein
Smp_2670901	0.522	0.321203	0.044	0.138	0.102	Actin 2 muscle	spondin_1
Smp_346280	0.522	0.288221	0.044	0.107	0.067	Actin 2 muscle	hypothetical protein
Smp_1561001	0.521	0.309498	0.042	0.143	0.11	Actin 2 muscle	protein wntless
Smp_0814702	0.521	0.291094	0.042	0.277	0.263	Actin 2 muscle	hypothetical protein
Smp_0348502	0.521	0.253583	0.042	0.134	0.098	Actin 2 muscle	TWiK family of potassium channels protein 7
Smp_0920201	0.52	0.442557	0.04	0.129	0.095	Actin 2 muscle	cement protein 3B variant 2
Smp_126460	0.52	0.290043	0.04	0.254	0.25	Actin 2 muscle	hypothetical protein
Smp_1547301	0.519	0.321515	0.038	0.129	0.098	Actin 2 muscle	rna binding protein musashi
Smp_3341801	0.519	0.29013	0.038	0.134	0.102	Actin 2 muscle	Voltage_gated hydrogen channel 1
Smp_083130	0.519	0.268737	0.038	0.156	0.13	Actin 2 muscle	beta3 glucuronyltransferase
Smp_062950	0.518	0.309251	0.036	0.165	0.142	Actin 2 muscle	growth factor receptor bound protein 2
Smp_326750	0.518	0.293695	0.036	0.29	0.302	Actin 2 muscle	NADH dehydrogenase [ubiquinone] 1 alpha subcomplex subunit 6
Smp_1676501	0.518	0.28547	0.036	0.196	0.174	Actin 2 muscle	rho guanine nucleotide exchange factor 17
Smp_315730	0.518	0.259941	0.036	0.116	0.086	Actin 2 muscle	Hillarin
Smp_3478001	0.517	0.338468	0.034	0.134	0.108	Actin 2 muscle	hypothetical protein
Smp_137110	0.516	0.333804	0.032	0.147	0.125	Actin 2 muscle	hypothetical protein
Smp_077390	0.516	0.328529	0.032	0.277	0.298	Actin 2 muscle	hypothetical protein
Smp_046130	0.516	0.293836	0.032	0.165	0.145	Actin 2 muscle	MICAL protein 2
Smp_051640	0.516	0.285852	0.032	0.147	0.124	Actin 2 muscle	placental protein 11
Smp_337040	0.514	0.304878	0.028	0.281	0.298	Actin 2 muscle	hypothetical protein
Smp_180800	0.514	0.297288	0.028	0.277	0.294	Actin 2 muscle	hypothetical protein
Smp_170390	0.514	0.272187	0.028	0.116	0.095	Actin 2 muscle	protein kinase C binding protein 1
Smp_012540	0.513	0.324519	0.026	0.232	0.239	Actin 2 muscle	rRNA processing protein UTP23
Smp_150460	0.513	0.278411	0.026	0.254	0.268	Actin 2 muscle	heavy metal associated domain containing protein
Smp_0398101	0.513	0.276372	0.026	0.188	0.181	Actin 2 muscle	muscleblind protein
Smp_004550	0.513	0.275762	0.026	0.317	0.349	Actin 2 muscle	hypothetical protein
Smp_1443502	0.513	0.271156	0.026	0.103	0.082	Actin 2 muscle	hypothetical protein
Smp_006060	0.512	0.298901	0.024	0.321	0.359	Actin 2 muscle	hypothetical protein
Smp_145370	0.512	0.275668	0.024	0.308	0.326	Actin 2 muscle	hypothetical protein
Smp_315900	0.511	0.329514	0.022	0.165	0.159	Actin 2 muscle	Plasma membrane calcium_transporting ATPase 3
Smp_331990	0.511	0.265521	0.022	0.112	0.095	Actin 2 muscle	Ubiquinone biosynthesis protein COQ4 homolog, mitochondrial
Smp_1961101	0.511	0.260444	0.022	0.152	0.142	Actin 2 muscle	ferric chelate reductase 1
Smp_191310	0.51	0.318139	0.02	0.125	0.113	Actin 2 muscle	histone deacetylase 4
Smp_0734001	0.51	0.25023	0.02	0.339	0.385	Actin 2 muscle	lysosome associated membrane glycoprotein
Smp_054600	0.509	0.301879	0.018	0.286	0.324	Actin 2 muscle	pre mRNA splicing factor SPF27
Smp_314650	0.509	0.28455	0.018	0.241	0.257	Actin 2 muscle	hypothetical protein
Smp_1409902	0.508	0.257657	0.016	0.156	0.155	Actin 2 muscle	hypothetical protein
Smp_154560	0.507	0.263214	0.014	0.138	0.136	Actin 2 muscle	multiple pdz domain protein
Smp_009250	0.507	0.258596	0.014	0.232	0.249	Actin 2 muscle	ATPase, F1:V1:A1 complex, alpha:beta subunit
Smp_085080	0.506	0.281541	0.012	0.214	0.231	Actin 2 muscle	hypothetical protein
Smp_103830	0.506	0.25889	0.012	0.277	0.312	Actin 2 muscle	Zinc finger HIT domain containing protein 1
Smp_053550	0.505	0.255934	0.01	0.179	0.188	Actin 2 muscle	hypothetical protein
Smp_070330	0.504	0.29575	0.008	0.188	0.203	Actin 2 muscle	fun14 domain containing protein
Smp_019900	0.504	0.269183	0.008	0.183	0.196	Actin 2 muscle	Fasciculation and elongation protein zeta 2
Smp_328080	0.503	0.26207	0.006	0.183	0.202	Actin 2 muscle	BBSome_interacting protein 1
Smp_327400	0.502	0.25084	0.004	0.121	0.126	Actin 2 muscle	Ubiquinone biosynthesis protein COQ4 homolog, mitochondrial
Smp_146200	0.501	0.263957	0.002	0.25	0.29	Actin 2 muscle	zyxin:trip6
Smp_054800	0.501	0.257095	0.002	0.165	0.182	Actin 2 muscle	glycerophosphocholine phosphodiesterase GPCPD1
Smp_332620	0.499	0.25238	0.002	0.143	0.157	Actin 2 muscle	Clustered mitochondria protein homolog
Smp_183710	0.917	1.78262	0.834	0.971	0.481	7b2/pc2+ neurons	actin
Smp_306600	0.907	1.61344	0.814	0.967	0.462	7b2/pc2+ neurons	hypothetical protein
Smp_077980	0.815	1.62648	0.63	0.738	0.173	7b2/pc2+ neurons	neuroendocrine convertase 2
Smp_073270	0.769	1.9625	0.538	0.62	0.133	7b2/pc2+ neurons	neuroendocrine protein 7b2
Smp_068500	0.763	1.81832	0.526	0.613	0.141	7b2/pc2+ neurons	hypothetical protein
Smp_337260	0.755	1.67135	0.51	0.576	0.09	7b2/pc2+ neurons	hypothetical protein
Smp_145300	0.747	1.38474	0.494	0.633	0.198	7b2/pc2+ neurons	peptidylglycine alpha hydroxylating mono_oxygenase
Smp_322820	0.742	1.0201	0.484	0.751	0.411	7b2/pc2+ neurons	Cysteine_rich protein 1
Smp_342080	0.73	1.34253	0.46	0.56	0.129	7b2/pc2+ neurons	hypothetical protein
Smp_0037701	0.676	0.810651	0.352	0.882	0.844	7b2/pc2+ neurons	histone H1
Smp_142740	0.672	1.34762	0.344	0.391	0.055	7b2/pc2+ neurons	hypothetical protein
Smp_141980	0.666	1.13171	0.332	0.427	0.113	7b2/pc2+ neurons	cAMP specific 3',5' cyclic phosphodiesterase 4D
Smp_3229501	0.663	0.464357	0.326	0.878	0.774	7b2/pc2+ neurons	Dynein 8 kDa light chain, flagellar outer arm
Smp_001000	0.657	0.786557	0.314	0.58	0.354	7b2/pc2+ neurons	universal stress protein
Smp_040130	0.656	0.319567	0.312	0.993	0.969	7b2/pc2+ neurons	peptidyl_prolyl cis_trans isomerase
Smp_026560	0.649	0.509063	0.298	0.718	0.59	7b2/pc2+ neurons	calmodulin
Smp_1481101	0.648	1.25192	0.296	0.447	0.197	7b2/pc2+ neurons	transcription factor SOX 14
Smp_317130	0.647	0.57394	0.294	0.68	0.559	7b2/pc2+ neurons	V_type proton ATPase subunit e 1
Smp_0407901	0.647	0.480437	0.294	0.804	0.727	7b2/pc2+ neurons	peptidyl prolyl cis trans isomerase B
Smp_1550601	0.647	0.261189	0.294	0.984	0.969	7b2/pc2+ neurons	phosphatase 2a inhibitor i2pp2a
Smp_2056601	0.646	0.928031	0.292	0.502	0.292	7b2/pc2+ neurons	hypothetical protein
Smp_030730	0.641	0.307466	0.282	0.929	0.898	7b2/pc2+ neurons	tubulin beta 2B chain
Smp_1581102	0.64	0.442112	0.28	0.876	0.811	7b2/pc2+ neurons	thioredoxin peroxidase
Smp_050220	0.639	1.1273	0.278	0.331	0.059	7b2/pc2+ neurons	complexin
Smp_004310	0.635	0.443979	0.27	0.744	0.672	7b2/pc2+ neurons	ATPase, H+ transporting, lysosomal, V0 subunit
Smp_091460	0.632	0.524146	0.264	0.704	0.595	7b2/pc2+ neurons	glutamine synthetase
Smp_241950	0.631	0.994564	0.262	0.329	0.075	7b2/pc2+ neurons	HMG_CoA synthase
Smp_0822401	0.629	0.287884	0.258	0.962	0.891	7b2/pc2+ neurons	histone H3
Smp_059670	0.626	0.91181	0.252	0.402	0.189	7b2/pc2+ neurons	synaptogyrin 2
Smp_205760	0.622	0.872828	0.244	0.411	0.215	7b2/pc2+ neurons	Guanine nucleotide_binding protein subunit gamma
Smp_200240	0.621	0.858558	0.242	0.393	0.192	7b2/pc2+ neurons	universal stress protein
Smp_175900	0.619	0.941218	0.238	0.309	0.078	7b2/pc2+ neurons	synaptotagmin
Smp_010820	0.614	1.23352	0.228	0.304	0.09	7b2/pc2+ neurons	peptidyl_alpha_hydroxyglycine alpha_amidating lyase
Smp_129240	0.611	0.935586	0.222	0.28	0.062	7b2/pc2+ neurons	hypothetical protein
Smp_1083901	0.608	0.546031	0.216	0.582	0.495	7b2/pc2+ neurons	H2B
Smp_018790	0.606	0.843278	0.212	0.356	0.183	7b2/pc2+ neurons	hypothetical protein
Smp_3083701	0.602	0.344268	0.204	0.751	0.681	7b2/pc2+ neurons	Elongation factor 1_alpha, somatic form
Smp_316660	0.601	0.981164	0.202	0.238	0.037	7b2/pc2+ neurons	Peripheral_type benzodiazepine receptor_associated protein 1
Smp_035650	0.6	0.96848	0.2	0.282	0.096	7b2/pc2+ neurons	dorsal root ganglia homeobox protein
Smp_137940	0.599	1.48268	0.198	0.242	0.054	7b2/pc2+ neurons	guanylate kinase
Smp_332650	0.597	0.84715	0.194	0.287	0.104	7b2/pc2+ neurons	Nuclear receptor coactivator 7
Smp_034120	0.596	0.421512	0.192	0.538	0.418	7b2/pc2+ neurons	synaptosomal associated protein 23 kDa
Smp_321250	0.595	0.640474	0.19	0.258	0.07	7b2/pc2+ neurons	protein broad minded
Smp_053390	0.595	0.385688	0.19	0.778	0.762	7b2/pc2+ neurons	histone H4
Smp_056360	0.595	0.27228	0.19	0.827	0.797	7b2/pc2+ neurons	p30 dbc protein
Smp_074150	0.594	0.856313	0.188	0.287	0.119	7b2/pc2+ neurons	annexin
Smp_123870	0.594	0.538042	0.188	0.467	0.354	7b2/pc2+ neurons	vesicle associated membrane protein
Smp_182620	0.593	0.835928	0.186	0.233	0.053	7b2/pc2+ neurons	carboxypeptidase N, polypeptide 1, 50kD
Smp_329650	0.593	0.81997	0.186	0.227	0.044	7b2/pc2+ neurons	hypothetical protein
Smp_158990	0.591	0.980388	0.182	0.224	0.046	7b2/pc2+ neurons	neuronal calcium sensor
Smp_333720	0.591	0.850992	0.182	0.238	0.061	7b2/pc2+ neurons	ELKS/Rab6_interacting/CAST family member 1
Smp_176080	0.589	0.414903	0.178	0.584	0.535	7b2/pc2+ neurons	DIF 8
Smp_202690	0.588	0.486176	0.176	0.533	0.438	7b2/pc2+ neurons	universal stress protein
Smp_151040	0.585	0.811542	0.17	0.209	0.043	7b2/pc2+ neurons	cyclin dependent kinase 5 activator 1
Smp_015050	0.585	0.708866	0.17	0.271	0.114	7b2/pc2+ neurons	choline kinase
Smp_3340901	0.585	0.300624	0.17	0.873	0.841	7b2/pc2+ neurons	Neuroblast differentiation_associated protein AHNAK
Smp_3069801	0.584	0.523397	0.168	0.38	0.24	7b2/pc2+ neurons	Innexin unc_9
Smp_053940	0.584	0.393225	0.168	0.587	0.554	7b2/pc2+ neurons	heterogeneous nuclear ribonucleoprotein a
Smp_340360	0.583	0.597705	0.166	0.402	0.297	7b2/pc2+ neurons	hypothetical protein
Smp_127770	0.581	0.758391	0.162	0.209	0.05	7b2/pc2+ neurons	ras GTP exchange factor
Smp_095630	0.58	0.492716	0.16	0.447	0.356	7b2/pc2+ neurons	Tetraspanin,IPR000301 CD9:CD37:CD63
Smp_044920	0.575	0.502891	0.15	0.402	0.307	7b2/pc2+ neurons	hypothetical protein
Smp_345310	0.574	0.576199	0.148	0.28	0.147	7b2/pc2+ neurons	hypothetical protein
Smp_102160	0.573	0.823865	0.146	0.307	0.191	7b2/pc2+ neurons	vesicle associated membrane protein 1
Smp_149160	0.573	0.737463	0.146	0.278	0.162	7b2/pc2+ neurons	phosphatidate phosphatase LPIN1
Smp_066050	0.571	0.812577	0.142	0.164	0.025	7b2/pc2+ neurons	transcriptional enhancer factor TEF 1
Smp_143480	0.571	0.619927	0.142	0.247	0.121	7b2/pc2+ neurons	hypothetical protein
Smp_0201301	0.57	0.828801	0.14	0.213	0.083	7b2/pc2+ neurons	hypothetical protein
Smp_150220	0.569	0.686136	0.138	0.204	0.073	7b2/pc2+ neurons	protein tyrosine phosphatase, receptor type, N
Smp_314630	0.569	0.665967	0.138	0.169	0.031	7b2/pc2+ neurons	Synaptotagmin 1
Smp_163840	0.567	0.698138	0.134	0.16	0.027	7b2/pc2+ neurons	protein fam79a
Smp_136400	0.566	0.549051	0.132	0.324	0.232	7b2/pc2+ neurons	cytochrome b 561
Smp_017880	0.564	0.635974	0.128	0.22	0.107	7b2/pc2+ neurons	clathrin light chain a
Smp_035270	0.564	0.530846	0.128	0.32	0.23	7b2/pc2+ neurons	cytosolic malate dehydrogenase
Smp_062980	0.564	0.420808	0.128	0.444	0.399	7b2/pc2+ neurons	CD9 antigen
Smp_161450	0.563	0.91705	0.126	0.142	0.019	7b2/pc2+ neurons	small conductance calcium activated potassium
Smp_162440	0.562	0.764712	0.124	0.131	0.008	7b2/pc2+ neurons	mechanosensory protein 2
Smp_328110	0.562	0.565193	0.124	0.3	0.208	7b2/pc2+ neurons	Thiamine transporter 2
Smp_1309501	0.562	0.397321	0.124	0.462	0.416	7b2/pc2+ neurons	DNA double strand break repair rad50 ATPase
Smp_045990	0.561	0.901244	0.122	0.164	0.046	7b2/pc2+ neurons	GTP binding protein Di Ras2
Smp_004190	0.561	0.66355	0.122	0.184	0.069	7b2/pc2+ neurons	cationic amino acid transporter 4
Smp_059780	0.561	0.469768	0.122	0.358	0.28	7b2/pc2+ neurons	protoscolex specific coiled coil protein
Smp_073280	0.56	0.738013	0.12	0.144	0.026	7b2/pc2+ neurons	hypothetical protein
Smp_129060	0.56	0.721839	0.12	0.158	0.039	7b2/pc2+ neurons	solute carrier family 17
Smp_343280	0.56	0.385656	0.12	0.416	0.339	7b2/pc2+ neurons	hypothetical protein
Smp_0303701	0.56	0.272861	0.12	0.747	0.76	7b2/pc2+ neurons	calreticulin
Smp_138600	0.556	0.596378	0.112	0.147	0.036	7b2/pc2+ neurons	hypothetical protein
Smp_057590	0.556	0.572862	0.112	0.222	0.124	7b2/pc2+ neurons	hypothetical protein
Smp_3420901	0.556	0.542144	0.112	0.167	0.055	7b2/pc2+ neurons	hypothetical protein
Smp_079950	0.556	0.296441	0.112	0.498	0.478	7b2/pc2+ neurons	vacuolar h atpase
Smp_315840	0.555	1.04741	0.11	0.151	0.044	7b2/pc2+ neurons	Lactonase drp35
Smp_015630	0.555	0.620554	0.11	0.127	0.017	7b2/pc2+ neurons	Glutamate_gated chloride channel subunit 2 isoform 1
Smp_310510	0.554	0.772381	0.108	0.133	0.028	7b2/pc2+ neurons	hypothetical protein
Smp_1052201	0.554	0.320815	0.108	0.491	0.426	7b2/pc2+ neurons	hypothetical protein
Smp_141660	0.553	0.474394	0.106	0.178	0.074	7b2/pc2+ neurons	high voltage_activated calcium channel beta subunit 2
Smp_0685101	0.552	0.771365	0.104	0.26	0.174	7b2/pc2+ neurons	neuronal calcium sensor
Smp_142600	0.552	0.602445	0.104	0.227	0.138	7b2/pc2+ neurons	capicua protein
Smp_059570	0.551	0.756627	0.102	0.122	0.021	7b2/pc2+ neurons	hypothetical protein
Smp_037960	0.551	0.544044	0.102	0.178	0.082	7b2/pc2+ neurons	neuronal acetylcholine receptor subunit alpha 4
Smp_088240	0.551	0.417641	0.102	0.333	0.282	7b2/pc2+ neurons	hypothetical protein
Smp_344610	0.55	0.739052	0.1	0.258	0.182	7b2/pc2+ neurons	hypothetical protein
Smp_046120	0.55	0.726065	0.1	0.124	0.026	7b2/pc2+ neurons	vesicular acetylcholine transporter
Smp_151740	0.55	0.597606	0.1	0.127	0.028	7b2/pc2+ neurons	run and tbc1 domain containing protein
Smp_181150	0.55	0.513448	0.1	0.18	0.088	7b2/pc2+ neurons	ATP binding cassette sub family G
Smp_331210	0.549	0.655217	0.098	0.12	0.023	7b2/pc2+ neurons	hypothetical protein
Smp_149320	0.549	0.582027	0.098	0.131	0.036	7b2/pc2+ neurons	tricarboxylate transport protein
Smp_2439001	0.549	0.523928	0.098	0.156	0.062	7b2/pc2+ neurons	innexin
Smp_340440	0.548	0.611195	0.096	0.113	0.018	7b2/pc2+ neurons	hypothetical protein
Smp_126990	0.548	0.524855	0.096	0.122	0.027	7b2/pc2+ neurons	synapsin
Smp_244320	0.547	0.840936	0.094	0.113	0.021	7b2/pc2+ neurons	hypothetical protein
Smp_134050	0.547	0.521271	0.094	0.116	0.021	7b2/pc2+ neurons	voltage dependent calcium channel subunit
Smp_146280	0.546	0.739248	0.092	0.118	0.028	7b2/pc2+ neurons	calbindin 32
Smp_342880	0.546	0.574755	0.092	0.109	0.018	7b2/pc2+ neurons	hypothetical protein
Smp_196400	0.546	0.547528	0.092	0.149	0.062	7b2/pc2+ neurons	sphingosine phosphate lyase
Smp_143270	0.545	2.68874	0.09	0.14	0.058	7b2/pc2+ neurons	hypothetical protein
Smp_159990	0.545	0.500352	0.09	0.18	0.098	7b2/pc2+ neurons	Voltage gated calcium channel, L type, alpha
Smp_0166302	0.545	0.338773	0.09	0.389	0.351	7b2/pc2+ neurons	trimeric G protein alpha o subunit
Smp_159790	0.544	0.526255	0.088	0.111	0.023	7b2/pc2+ neurons	kinesin family A
Smp_2443701	0.544	0.507258	0.088	0.116	0.029	7b2/pc2+ neurons	discoidin domain receptor
Smp_245320	0.544	0.464449	0.088	0.14	0.054	7b2/pc2+ neurons	NMDA type glutamate receptor 1
Smp_064350	0.544	0.330971	0.088	0.358	0.32	7b2/pc2+ neurons	Vacuolar ATP synthase 21 kDa proteolipid
Smp_3035002	0.544	0.311896	0.088	0.424	0.381	7b2/pc2+ neurons	Elongation factor 1_alpha, somatic form
Smp_132390	0.543	0.788035	0.086	0.107	0.023	7b2/pc2+ neurons	hypothetical protein
Smp_154850	0.543	0.643633	0.086	0.12	0.036	7b2/pc2+ neurons	GTPase activating Rap:Ran GAP domain
Smp_344620	0.543	0.593104	0.086	0.184	0.108	7b2/pc2+ neurons	hypothetical protein
Smp_129020	0.543	0.57661	0.086	0.116	0.032	7b2/pc2+ neurons	innexin unc 9
Smp_158170	0.542	0.500265	0.084	0.104	0.02	7b2/pc2+ neurons	hypothetical protein
Smp_210860	0.542	0.474604	0.084	0.122	0.039	7b2/pc2+ neurons	dystrobrevin
Smp_024010	0.542	0.470871	0.084	0.113	0.031	7b2/pc2+ neurons	microsomal glutathione S transferase 1
Smp_210510	0.541	0.754666	0.082	0.102	0.022	7b2/pc2+ neurons	BAI1 associated protein 3
Smp_057530	0.541	0.543852	0.082	0.14	0.063	7b2/pc2+ neurons	subfamily S9B unassigned peptidase (S09 family)
Smp_065290	0.541	0.533051	0.082	0.104	0.023	7b2/pc2+ neurons	hypothetical protein
Smp_124240	0.541	0.450779	0.082	0.222	0.161	7b2/pc2+ neurons	sodium:potassium dependent atpase beta subunit
Smp_347500	0.541	0.341299	0.082	0.262	0.202	7b2/pc2+ neurons	hypothetical protein
Smp_0213402	0.541	0.316178	0.082	0.451	0.441	7b2/pc2+ neurons	max dimerization protein 3
Smp_002740	0.541	0.265993	0.082	0.456	0.453	7b2/pc2+ neurons	hypothetical protein
Smp_085110	0.541	0.254948	0.082	0.464	0.474	7b2/pc2+ neurons	dihydropyrimidinase (M38 family)
Smp_346150	0.54	0.533091	0.08	0.12	0.043	7b2/pc2+ neurons	hypothetical protein
Smp_245510	0.539	0.415396	0.078	0.138	0.062	7b2/pc2+ neurons	vesicular glutamate transporter 2
Smp_024370	0.539	0.358489	0.078	0.304	0.268	7b2/pc2+ neurons	hypothetical protein
Smp_155360	0.538	0.488808	0.076	0.264	0.216	7b2/pc2+ neurons	DNA binding protein inhibitor ID 1
Smp_3420601	0.538	0.460561	0.076	0.122	0.046	7b2/pc2+ neurons	hypothetical protein
Smp_346030	0.537	0.37629	0.074	0.336	0.316	7b2/pc2+ neurons	hypothetical protein
Smp_026230	0.536	1.239	0.072	0.129	0.063	7b2/pc2+ neurons	hypothetical protein
Smp_212760	0.536	0.484872	0.072	0.113	0.043	7b2/pc2+ neurons	kinesin, putative
Smp_3346801	0.536	0.424185	0.072	0.167	0.101	7b2/pc2+ neurons	hypothetical protein
Smp_132640	0.536	0.381597	0.072	0.264	0.225	7b2/pc2+ neurons	CDP_diacylglycerol__inositol 3_phosphatidyltransferase
Smp_346660	0.536	0.337436	0.072	0.236	0.18	7b2/pc2+ neurons	hypothetical protein
Smp_023620	0.535	0.417904	0.07	0.187	0.131	7b2/pc2+ neurons	FERM domain containing protein 5
Smp_0734002	0.535	0.26897	0.07	0.387	0.381	7b2/pc2+ neurons	lysosome associated membrane glycoprotein
Smp_164760	0.534	0.465767	0.068	0.104	0.04	7b2/pc2+ neurons	cell adhesion molecule
Smp_057320	0.534	0.367235	0.068	0.224	0.178	7b2/pc2+ neurons	vesicle fusing ATPase 1
Smp_036020	0.534	0.332764	0.068	0.291	0.252	7b2/pc2+ neurons	hypothetical protein
Smp_342420	0.533	0.910694	0.066	0.109	0.047	7b2/pc2+ neurons	hypothetical protein
Smp_333010	0.533	0.43973	0.066	0.131	0.071	7b2/pc2+ neurons	Glutathione S_transferase class_mu 28 kDa isozyme
Smp_148460	0.533	0.379664	0.066	0.158	0.1	7b2/pc2+ neurons	neurofibromin
Smp_173320	0.533	0.309301	0.066	0.289	0.253	7b2/pc2+ neurons	tubulin tyrosine ligase protein 12
Smp_300910	0.533	0.308825	0.066	0.344	0.323	7b2/pc2+ neurons	hypothetical protein
Smp_004710	0.532	1.48809	0.064	0.151	0.099	7b2/pc2+ neurons	hypothetical protein
Smp_0920202	0.532	0.713719	0.064	0.147	0.089	7b2/pc2+ neurons	cement protein 3B variant 2
Smp_071050	0.532	0.570606	0.064	0.367	0.377	7b2/pc2+ neurons	hypothetical protein
Smp_1453701	0.532	0.463048	0.064	0.333	0.323	7b2/pc2+ neurons	hypothetical protein
Smp_126620	0.532	0.377913	0.064	0.16	0.104	7b2/pc2+ neurons	hypothetical protein
Smp_072870	0.532	0.350382	0.064	0.293	0.27	7b2/pc2+ neurons	alpha centractin
Smp_212780	0.531	0.446516	0.062	0.147	0.094	7b2/pc2+ neurons	Tubulin polymerization_promoting protein (TPPP), putative
Smp_143310	0.531	0.40956	0.062	0.107	0.047	7b2/pc2+ neurons	hypothetical protein
Smp_0344201	0.531	0.250036	0.062	0.436	0.455	7b2/pc2+ neurons	proteinase inhibitor I25
Smp_140000	0.53	0.48483	0.06	0.113	0.056	7b2/pc2+ neurons	tetraspanin CD63 receptor
Smp_040970	0.53	0.264419	0.06	0.353	0.347	7b2/pc2+ neurons	vacuolar proton atpases
Smp_144360	0.529	0.354454	0.058	0.251	0.22	7b2/pc2+ neurons	myelin proteolipid
Smp_089460	0.529	0.304511	0.058	0.242	0.209	7b2/pc2+ neurons	calpain A
Smp_181410	0.528	0.410738	0.056	0.191	0.152	7b2/pc2+ neurons	hypothetical protein
Smp_173240	0.528	0.3978	0.056	0.113	0.062	7b2/pc2+ neurons	cement protein 3B variant 3
Smp_332500	0.528	0.38693	0.056	0.102	0.046	7b2/pc2+ neurons	hypothetical protein
Smp_1710301	0.528	0.314489	0.056	0.127	0.074	7b2/pc2+ neurons	Dehydrogenase:reductase SDR family
Smp_1763101	0.527	0.650811	0.054	0.109	0.058	7b2/pc2+ neurons	nicotinic acetylcholine receptor subunit type
Smp_1591901	0.527	0.337258	0.054	0.216	0.181	7b2/pc2+ neurons	hypothetical protein
Smp_201030	0.526	0.499361	0.052	0.178	0.14	7b2/pc2+ neurons	lung cancer oncogene 5
Smp_086830	0.526	0.385587	0.052	0.171	0.132	7b2/pc2+ neurons	mechanosensory protein 2
Smp_144490	0.525	0.340602	0.05	0.204	0.171	7b2/pc2+ neurons	N acetyltransferase 10
Smp_060480	0.525	0.303984	0.05	0.267	0.246	7b2/pc2+ neurons	copine 9
Smp_123290	0.524	0.344288	0.048	0.178	0.144	7b2/pc2+ neurons	cGMP_dependent protein kinase 1
Smp_123630	0.524	0.292795	0.048	0.178	0.142	7b2/pc2+ neurons	ubiquitin carboxyl terminal hydrolase 49
Smp_344580	0.523	0.425061	0.046	0.271	0.259	7b2/pc2+ neurons	hypothetical protein
Smp_093540	0.523	0.298266	0.046	0.249	0.234	7b2/pc2+ neurons	activin receptor type 1
Smp_345540	0.523	0.280038	0.046	0.213	0.186	7b2/pc2+ neurons	hypothetical protein
Smp_150230	0.521	0.358466	0.042	0.138	0.103	7b2/pc2+ neurons	metal tolerance protein C3
Smp_161400	0.521	0.316691	0.042	0.102	0.063	7b2/pc2+ neurons	jumonji domain containing protein
Smp_136970	0.521	0.304436	0.042	0.36	0.378	7b2/pc2+ neurons	structural maintenance of chromosomes protein
Smp_122810	0.521	0.303009	0.042	0.107	0.069	7b2/pc2+ neurons	MEChanosensory abnormality family member
Smp_1472601	0.52	0.530937	0.04	0.129	0.097	7b2/pc2+ neurons	RAS, family 10, member B like
Smp_1691401	0.519	0.325756	0.038	0.16	0.131	7b2/pc2+ neurons	chromatin assembly factor 1 subunit A A
Smp_111340	0.519	0.322515	0.038	0.211	0.19	7b2/pc2+ neurons	hypothetical protein
Smp_3442701	0.519	0.295315	0.038	0.196	0.173	7b2/pc2+ neurons	hypothetical protein
Smp_170760	0.519	0.274949	0.038	0.184	0.159	7b2/pc2+ neurons	bromodomain adjacent to zinc finger domain
Smp_159350	0.519	0.272497	0.038	0.289	0.284	7b2/pc2+ neurons	protein split ends
Smp_079010	0.518	0.313224	0.036	0.176	0.153	7b2/pc2+ neurons	cAMP dependent protein kinase type II regulatory
Smp_2126001	0.518	0.280564	0.036	0.376	0.394	7b2/pc2+ neurons	protein kinase
Smp_006930	0.518	0.280557	0.036	0.18	0.159	7b2/pc2+ neurons	beta 1 3 galactosyltransferase brn
Smp_345010	0.517	0.305754	0.034	0.133	0.108	7b2/pc2+ neurons	hypothetical protein
Smp_302470	0.517	0.287301	0.034	0.118	0.088	7b2/pc2+ neurons	Lon protease
Smp_173420	0.517	0.282246	0.034	0.12	0.092	7b2/pc2+ neurons	leucine rich repeat protein 1
Smp_244410	0.517	0.272638	0.034	0.118	0.09	7b2/pc2+ neurons	phosphatidylinositol n_acetylglucosaminyltransferase subunit c
Smp_2440402	0.484	0.428472	0.032	0.158	0.209	7b2/pc2+ neurons	Uncharacterized protein
Smp_065420	0.516	0.30957	0.032	0.191	0.179	7b2/pc2+ neurons	hypothetical protein
Smp_170450	0.516	0.305038	0.032	0.173	0.155	7b2/pc2+ neurons	sodium:potassium:calcium exchanger
Smp_334500	0.515	0.379252	0.03	0.122	0.101	7b2/pc2+ neurons	Cilia_ and flagella_associated protein 91
Smp_332730	0.515	0.306684	0.03	0.209	0.201	7b2/pc2+ neurons	cAMP_dependent protein kinase type II regulatory subunit
Smp_154340	0.515	0.294397	0.03	0.271	0.283	7b2/pc2+ neurons	Nuclear transcription factor Y subunit beta
Smp_149180	0.514	0.351877	0.028	0.107	0.085	7b2/pc2+ neurons	TRAF type zinc finger domain containing protein
Smp_083990	0.514	0.326168	0.028	0.178	0.167	7b2/pc2+ neurons	cationic amino acid transporter
Smp_011640	0.514	0.30155	0.028	0.18	0.17	7b2/pc2+ neurons	hypothetical protein
Smp_087580	0.514	0.292928	0.028	0.218	0.214	7b2/pc2+ neurons	programmed cell death 6 interacting protein
Smp_005720	0.514	0.271079	0.028	0.178	0.165	7b2/pc2+ neurons	Aquaporin 3 (AQP 3)
Smp_131400	0.514	0.254131	0.028	0.322	0.351	7b2/pc2+ neurons	Glucosidase II beta subunit
Smp_214000	0.513	0.309558	0.026	0.156	0.142	7b2/pc2+ neurons	serine/threonine_protein phosphatase
Smp_078600	0.513	0.286181	0.026	0.218	0.216	7b2/pc2+ neurons	short chain dehydrogenase:reductase
Smp_048160	0.513	0.268495	0.026	0.144	0.128	7b2/pc2+ neurons	rna recognition motif protein split ends
Smp_116360	0.513	0.262692	0.026	0.244	0.249	7b2/pc2+ neurons	histone lysine N methyltransferase SETD2
Smp_034500	0.513	0.25751	0.026	0.129	0.111	7b2/pc2+ neurons	Dual specificity protein phosphatase 10
Smp_006810	0.487	0.25329	0.026	0.122	0.16	7b2/pc2+ neurons	lim domain only 4
Smp_139340	0.513	0.251275	0.026	0.109	0.089	7b2/pc2+ neurons	hypothetical protein
Smp_052740	0.512	0.257851	0.024	0.178	0.171	7b2/pc2+ neurons	Gamma soluble NSF attachment protein
Smp_070680	0.512	0.255104	0.024	0.244	0.25	7b2/pc2+ neurons	repressor of RNA polymerase III transcription
Smp_148770	0.511	0.312027	0.022	0.184	0.182	7b2/pc2+ neurons	ribose 5 phosphate isomerase
Smp_145700	0.511	0.278335	0.022	0.211	0.212	7b2/pc2+ neurons	ankyrin :unc
Smp_315740	0.511	0.271988	0.022	0.3	0.325	7b2/pc2+ neurons	Cytochrome b5
Smp_142160	0.51	0.792102	0.02	0.109	0.097	7b2/pc2+ neurons	hypothetical protein
Smp_135270	0.51	0.271501	0.02	0.138	0.127	7b2/pc2+ neurons	hypothetical protein
Smp_1405601	0.51	0.261238	0.02	0.153	0.145	7b2/pc2+ neurons	TLC domain containing protein 2
Smp_311780	0.51	0.252306	0.02	0.264	0.283	7b2/pc2+ neurons	Alpha_(1,6)_fucosyltransferase
Smp_128280	0.509	0.311747	0.018	0.147	0.14	7b2/pc2+ neurons	NCK interacting protein with SH3 domain
Smp_329100	0.509	0.299486	0.018	0.109	0.097	7b2/pc2+ neurons	hypothetical protein
Smp_0535501	0.509	0.286869	0.018	0.184	0.188	7b2/pc2+ neurons	hypothetical protein
Smp_078750	0.508	0.262633	0.016	0.196	0.202	7b2/pc2+ neurons	tetraspanin 97e
Smp_324270	0.507	0.284795	0.014	0.138	0.137	7b2/pc2+ neurons	Probable peptidoglycan glycosyltransferase FtsW
Smp_304900	0.507	0.271544	0.014	0.227	0.24	7b2/pc2+ neurons	Chaperone protein HtpG
Smp_073390	0.506	0.253227	0.012	0.198	0.209	7b2/pc2+ neurons	Alpha and gamma adaptin binding protein p34
Smp_331390	0.794	3.4385	0.588	0.61	0.047	gnai+ neurons	DNA ligase 3
Smp_0779801	0.764	1.46768	0.528	0.688	0.232	gnai+ neurons	neuroendocrine convertase 2
Smp_181470	0.755	1.30615	0.51	0.652	0.169	gnai+ neurons	NMDA receptor glutamate binding chain
Smp_081900	0.753	1.20702	0.506	0.766	0.406	gnai+ neurons	hypothetical protein
Smp_343710	0.749	2.89774	0.498	0.511	0.025	gnai+ neurons	hypothetical protein
Smp_3066001	0.749	0.665568	0.498	0.894	0.516	gnai+ neurons	hypothetical protein
Smp_246100	0.724	2.08287	0.448	0.454	0.009	gnai+ neurons	guanine nucleotide binding protein G(i) alpha
Smp_155040	0.7	1.65663	0.4	0.404	0.006	gnai+ neurons	cyclic nucleotide gated cation channel
Smp_159560	0.699	1.41959	0.398	0.447	0.055	gnai+ neurons	GATA binding factor 2
Smp_1453001	0.696	0.866373	0.392	0.61	0.243	gnai+ neurons	peptidylglycine alpha hydroxylating mono_oxygenase
Smp_307090	0.691	1.77509	0.382	0.39	0.009	gnai+ neurons	ABC transporter A family member 2
Smp_1837101	0.691	0.563815	0.382	0.794	0.538	gnai+ neurons	actin
Smp_2455101	0.69	1.44642	0.38	0.426	0.056	gnai+ neurons	vesicular glutamate transporter 2
Smp_078040	0.683	1.12953	0.366	0.475	0.13	gnai+ neurons	tubulin subunit beta
Smp_1421601	0.681	2.43646	0.362	0.426	0.083	gnai+ neurons	hypothetical protein
Smp_200610	0.676	1.371	0.352	0.369	0.02	gnai+ neurons	hypothetical protein
Smp_017430	0.675	0.471288	0.35	0.979	0.898	gnai+ neurons	multivalent antigen sj gapdh; multivalent antigen sj fabp
Smp_166340	0.673	0.808941	0.346	0.504	0.172	gnai+ neurons	hypothetical protein
Smp_3420801	0.672	0.832467	0.344	0.511	0.174	gnai+ neurons	hypothetical protein
Smp_134950	0.671	0.954137	0.342	0.496	0.185	gnai+ neurons	Centrin 1
Smp_197150	0.669	1.56078	0.338	0.348	0.012	gnai+ neurons	high affinity cGMP specific 3',5' cyclic
Smp_0459901	0.668	1.22725	0.336	0.383	0.048	gnai+ neurons	GTP binding protein Di Ras2
Smp_148130	0.661	1.31201	0.322	0.333	0.012	gnai+ neurons	fas binding factor 1
Smp_2459001	0.659	1.07346	0.318	0.447	0.157	gnai+ neurons	Phosphatidylinositol_4, 5_bisphosphate phosphodiesterase beta
Smp_0108201	0.659	1.02592	0.318	0.418	0.106	gnai+ neurons	peptidyl_alpha_hydroxyglycine alpha_amidating lyase
Smp_164730	0.655	1.28099	0.31	0.319	0.01	gnai+ neurons	rhodopsin orphan GPCR
Smp_0732701	0.652	0.922086	0.304	0.475	0.189	gnai+ neurons	neuroendocrine protein 7b2
Smp_1400001	0.651	1.1861	0.302	0.348	0.051	gnai+ neurons	tetraspanin CD63 receptor
Smp_3372601	0.651	0.89579	0.302	0.44	0.145	gnai+ neurons	hypothetical protein
Smp_1427401	0.65	0.963816	0.3	0.39	0.089	gnai+ neurons	hypothetical protein
Smp_245060	0.649	1.35289	0.298	0.312	0.016	gnai+ neurons	hypothetical protein
Smp_160170	0.649	1.16578	0.298	0.312	0.016	gnai+ neurons	hypothetical protein
Smp_335570	0.649	1.05449	0.298	0.34	0.048	gnai+ neurons	hypothetical protein
Smp_124290	0.645	1.65745	0.29	0.305	0.018	gnai+ neurons	hypothetical protein
Smp_156390	0.644	1.3283	0.288	0.312	0.029	gnai+ neurons	growth factor receptor bound protein
Smp_121600	0.643	1.07117	0.286	0.298	0.012	gnai+ neurons	hypothetical protein
Smp_181270	0.64	1.17574	0.28	0.284	0.005	gnai+ neurons	protein couch potato
Smp_327570	0.638	1.59304	0.276	0.284	0.008	gnai+ neurons	UPF0691 protein C9orf116
Smp_245100	0.637	1.37509	0.274	0.284	0.012	gnai+ neurons	centrosomal protein of 290 kDa
Smp_061050	0.637	0.999487	0.274	0.291	0.018	gnai+ neurons	coiled coil domain containing protein 13
Smp_2419501	0.636	0.876473	0.272	0.369	0.098	gnai+ neurons	HMG_CoA synthase
Smp_3326501	0.636	0.69925	0.272	0.39	0.118	gnai+ neurons	Nuclear receptor coactivator 7
Smp_111980	0.635	1.30703	0.27	0.305	0.039	gnai+ neurons	hypothetical protein
Smp_087560	0.634	1.45216	0.268	0.27	0.003	gnai+ neurons	coiled coil domain containing protein 65
Smp_127060	0.634	1.24005	0.268	0.27	0.001	gnai+ neurons	serine:threonine protein kinase NIM1
Smp_0265601	0.634	0.466369	0.268	0.723	0.603	gnai+ neurons	calmodulin
Smp_090120	0.633	0.473437	0.266	0.915	0.785	gnai+ neurons	alpha tubulin
Smp_212740	0.632	1.20202	0.264	0.362	0.119	gnai+ neurons	Mothers against decapentaplegic homolog
Smp_0502201	0.632	0.845015	0.264	0.348	0.086	gnai+ neurons	complexin
Smp_0010001	0.632	0.790195	0.264	0.567	0.377	gnai+ neurons	universal stress protein
Smp_001610	0.63	1.13521	0.26	0.27	0.01	gnai+ neurons	radial spoke head protein 9
Smp_1687301	0.627	1.04661	0.254	0.284	0.032	gnai+ neurons	carbonic anhydrase
Smp_151190	0.626	1.00802	0.252	0.284	0.035	gnai+ neurons	retinal rod rhodopsin sensitive cGMP
Smp_3403601	0.626	0.605384	0.252	0.525	0.302	gnai+ neurons	hypothetical protein
Smp_018990	0.625	0.337676	0.25	0.894	0.825	gnai+ neurons	ribosomal protein L9
Smp_192780	0.624	2.79782	0.248	0.262	0.017	gnai+ neurons	hypothetical protein
Smp_241490	0.623	1.16491	0.246	0.248	0.003	gnai+ neurons	rhodopsin orphan GPCR
Smp_076860	0.623	1.05125	0.246	0.262	0.02	gnai+ neurons	B9 domain containing protein 2
Smp_0341201	0.623	0.615349	0.246	0.617	0.426	gnai+ neurons	synaptosomal associated protein 23 kDa
Smp_1292401	0.622	0.818395	0.244	0.326	0.082	gnai+ neurons	hypothetical protein
Smp_203190	0.621	1.41612	0.242	0.291	0.06	gnai+ neurons	hypothetical protein
Smp_084010	0.62	0.95063	0.24	0.255	0.016	gnai+ neurons	hypothetical protein
Smp_146150	0.618	1.02346	0.236	0.248	0.013	gnai+ neurons	dexamethasone induced Ras protein 1
Smp_018170	0.618	0.989275	0.236	0.248	0.013	gnai+ neurons	zinc finger protein
Smp_2002401	0.618	0.778264	0.236	0.426	0.211	gnai+ neurons	universal stress protein
Smp_123190	0.617	1.26014	0.234	0.241	0.009	gnai+ neurons	ADP ribosylation factor protein 2 binding
Smp_1759001	0.616	0.712438	0.232	0.333	0.1	gnai+ neurons	synaptotagmin
Smp_343950	0.615	1.06027	0.23	0.262	0.035	gnai+ neurons	hypothetical protein
Smp_012930	0.615	0.754205	0.23	0.333	0.113	gnai+ neurons	inosine 5' monophosphate dehydrogenase 2
Smp_3022902	0.615	0.531309	0.23	0.787	0.603	gnai+ neurons	Major egg antigen
Smp_150580	0.614	1.02942	0.228	0.241	0.015	gnai+ neurons	Nst1p protein
Smp_3466601	0.614	0.608001	0.228	0.397	0.178	gnai+ neurons	hypothetical protein
Smp_1643802	0.613	0.959307	0.226	0.404	0.22	gnai+ neurons	protein KINase family member (kin 1)
Smp_082250	0.612	1.09014	0.224	0.227	0.003	gnai+ neurons	cytosolic carboxypeptidase 6
Smp_1553601	0.612	0.392307	0.224	0.433	0.213	gnai+ neurons	DNA binding protein inhibitor ID 1
Smp_074000	0.611	0.319821	0.222	0.766	0.606	gnai+ neurons	hypothetical protein
Smp_0129202	0.61	0.930287	0.22	0.284	0.07	gnai+ neurons	class A rhodopsin G protein coupled
Smp_203500	0.607	0.827431	0.214	0.22	0.006	gnai+ neurons	allatostatin receptor
Smp_157240	0.605	1.18621	0.21	0.213	0.003	gnai+ neurons	cyclin dependent kinase 1
Smp_3424201	0.605	0.821205	0.21	0.255	0.046	gnai+ neurons	hypothetical protein
Smp_041700	0.604	1.12871	0.208	0.22	0.014	gnai+ neurons	G protein coupled receptor fragment
Smp_3337201	0.604	0.544088	0.208	0.291	0.076	gnai+ neurons	ELKS/Rab6_interacting/CAST family member 1
Smp_3228201	0.603	0.40821	0.206	0.596	0.452	gnai+ neurons	Cysteine_rich protein 1
Smp_046930	0.603	0.384361	0.206	0.702	0.569	gnai+ neurons	O glycosyltransferase
Smp_329430	0.602	1.16845	0.204	0.213	0.009	gnai+ neurons	Severin
Smp_157570	0.602	0.89214	0.204	0.213	0.01	gnai+ neurons	hypothetical protein
Smp_1510401	0.602	0.745526	0.204	0.262	0.057	gnai+ neurons	cyclin dependent kinase 5 activator 1
Smp_1589901	0.602	0.702395	0.204	0.27	0.062	gnai+ neurons	neuronal calcium sensor
Smp_019990	0.602	0.292801	0.204	0.603	0.412	gnai+ neurons	Clathrin adaptor complex small subunit_like protein
Smp_143910	0.601	0.901248	0.202	0.213	0.011	gnai+ neurons	coiled coil and C2 domain containing protein 2A
Smp_088940	0.601	0.776525	0.202	0.255	0.057	gnai+ neurons	protein FAM164A
Smp_060700	0.6	0.651891	0.2	0.248	0.05	gnai+ neurons	adaptor protein complex 1, sigma 2
Smp_1364001	0.6	0.453058	0.2	0.426	0.237	gnai+ neurons	cytochrome b 561
Smp_169610	0.599	0.752576	0.198	0.34	0.158	gnai+ neurons	zinc finger, DHHC type containing 2
Smp_334730	0.598	0.797263	0.196	0.213	0.018	gnai+ neurons	Glycine receptor subunit alpha_2
Smp_1502201	0.598	0.555361	0.196	0.284	0.082	gnai+ neurons	protein tyrosine phosphatase, receptor type, N
Smp_181450	0.596	1.062	0.192	0.199	0.007	gnai+ neurons	DNA double strand break repair rad50 ATPase
Smp_1826201	0.595	0.587948	0.19	0.262	0.069	gnai+ neurons	carboxypeptidase N, polypeptide 1, 50kD
Smp_203400	0.594	0.905788	0.188	0.191	0.005	gnai+ neurons	rhodopsin orphan GPCR
Smp_3146301	0.593	0.832253	0.186	0.227	0.042	gnai+ neurons	Synaptotagmin 1
Smp_012670	0.593	0.702962	0.186	0.255	0.072	gnai+ neurons	hypothetical protein
Smp_0685001	0.593	0.485093	0.186	0.383	0.199	gnai+ neurons	hypothetical protein
Smp_035220	0.592	1.04335	0.184	0.191	0.009	gnai+ neurons	kinesin protein kif3b
Smp_345490	0.591	1.01561	0.182	0.199	0.018	gnai+ neurons	hypothetical protein
Smp_305760	0.591	0.713717	0.182	0.191	0.01	gnai+ neurons	DNA ligase 3
Smp_151820	0.59	0.877763	0.18	0.184	0.006	gnai+ neurons	Microtubule associated protein 9
Smp_157050	0.59	0.86679	0.18	0.206	0.028	gnai+ neurons	rhodopsin orphan GPCR
Smp_033330	0.59	0.724962	0.18	0.312	0.151	gnai+ neurons	sh3 domain binding glutamic acid rich
Smp_3325001	0.59	0.610942	0.18	0.227	0.046	gnai+ neurons	hypothetical protein
Smp_172460	0.59	0.490601	0.18	0.418	0.259	gnai+ neurons	Krueppel factor 10 like
Smp_055800	0.59	0.351385	0.18	0.574	0.436	gnai+ neurons	pescadillo
Smp_080370	0.59	0.325321	0.18	0.773	0.712	gnai+ neurons	hypothetical protein
Smp_334030	0.589	0.733774	0.178	0.227	0.051	gnai+ neurons	hypothetical protein
Smp_156630	0.589	0.668411	0.178	0.206	0.029	gnai+ neurons	hypothetical protein
Smp_2026901	0.589	0.595493	0.178	0.567	0.446	gnai+ neurons	universal stress protein
Smp_028360	0.588	0.667829	0.176	0.213	0.037	gnai+ neurons	tubulin epsilon chain
Smp_067010	0.588	0.60827	0.176	0.248	0.073	gnai+ neurons	RUN domain containing protein 1
Smp_084600	0.588	0.553936	0.176	0.241	0.067	gnai+ neurons	solute carrier family 37
Smp_025860	0.587	0.777178	0.174	0.589	0.487	gnai+ neurons	hypothetical protein
Smp_128570	0.587	0.546924	0.174	0.27	0.1	gnai+ neurons	solute carrier family 25 6
Smp_093230	0.587	0.419153	0.174	0.44	0.287	gnai+ neurons	actin protein 10
Smp_158660	0.586	0.809821	0.172	0.199	0.029	gnai+ neurons	tctex1 domain containing protein 2
Smp_245630	0.585	0.819455	0.17	0.199	0.029	gnai+ neurons	hypothetical protein
Smp_334490	0.585	0.806574	0.17	0.199	0.032	gnai+ neurons	Cilia_ and flagella_associated protein 91
Smp_103920	0.585	0.774101	0.17	0.191	0.023	gnai+ neurons	Dynein intermediate chain
Smp_1393401	0.585	0.458895	0.17	0.255	0.084	gnai+ neurons	hypothetical protein
Smp_045550	0.585	0.261088	0.17	0.404	0.229	gnai+ neurons	annexin
Smp_162760	0.584	0.840446	0.168	0.184	0.017	gnai+ neurons	homeobox protein prospero:prox 1:ceh 26
Smp_204120	0.584	0.793465	0.168	0.17	0.003	gnai+ neurons	hypothetical protein
Smp_051220	0.584	0.768779	0.168	0.184	0.018	gnai+ neurons	lisH domain containing protein FOPNL
Smp_1277701	0.584	0.581512	0.168	0.234	0.065	gnai+ neurons	ras GTP exchange factor
Smp_344450	0.584	0.56166	0.168	0.213	0.046	gnai+ neurons	hypothetical protein
Smp_3157401	0.583	0.395401	0.166	0.461	0.315	gnai+ neurons	Cytochrome b5
Smp_329010	0.582	0.746505	0.164	0.177	0.014	gnai+ neurons	Lysosome membrane protein 2
Smp_3420602	0.582	0.735144	0.164	0.213	0.05	gnai+ neurons	hypothetical protein
Smp_0150501	0.582	0.467828	0.164	0.291	0.129	gnai+ neurons	choline kinase
Smp_134500	0.581	0.909712	0.162	0.163	0.001	gnai+ neurons	calcium:calmodulin dependent 3',5' cyclic
Smp_030440	0.581	0.871274	0.162	0.17	0.009	gnai+ neurons	hypothetical protein
Smp_247190	0.581	0.756085	0.162	0.17	0.008	gnai+ neurons	lachesin
Smp_092150	0.58	1.56395	0.16	0.206	0.051	gnai+ neurons	hypothetical protein
Smp_054620	0.58	0.819347	0.16	0.163	0.003	gnai+ neurons	amyotrophic lateral sclerosis 2
Smp_324630	0.58	0.765788	0.16	0.163	0.004	gnai+ neurons	Bifunctional transcriptional activator/DNA repair enzyme AdaA
Smp_127480	0.58	0.742153	0.16	0.17	0.011	gnai+ neurons	von Willebrand factor A domain containing 3B
Smp_329870	0.579	1.06489	0.158	0.163	0.006	gnai+ neurons	hypothetical protein
Smp_0533901	0.579	0.306546	0.158	0.844	0.76	gnai+ neurons	histone H4
Smp_323690	0.578	0.875866	0.156	0.177	0.025	gnai+ neurons	Meiosis expressed gene 1 protein homolog
Smp_136190	0.578	0.783235	0.156	0.163	0.007	gnai+ neurons	hypothetical protein
Smp_0356501	0.578	0.635131	0.156	0.27	0.115	gnai+ neurons	dorsal root ganglia homeobox protein
Smp_1419801	0.578	0.422014	0.156	0.305	0.15	gnai+ neurons	cAMP specific 3',5' cyclic phosphodiesterase 4D
Smp_151920	0.577	0.889721	0.154	0.156	0.001	gnai+ neurons	paladin
Smp_243660	0.577	0.639379	0.154	0.17	0.016	gnai+ neurons	hypothetical protein
Smp_201700	0.576	2.63907	0.152	0.177	0.028	gnai+ neurons	hypothetical protein
Smp_164150	0.576	0.860276	0.152	0.156	0.003	gnai+ neurons	tau tubulin kinase 1
Smp_098300	0.576	0.716397	0.152	0.184	0.035	gnai+ neurons	hypothetical protein
Smp_128920	0.576	0.621944	0.152	0.156	0.004	gnai+ neurons	spectrin beta chain
Smp_2108601	0.576	0.485527	0.152	0.199	0.044	gnai+ neurons	dystrobrevin
Smp_1491801	0.576	0.368685	0.152	0.234	0.082	gnai+ neurons	TRAF type zinc finger domain containing protein
Smp_164070	0.575	0.699101	0.15	0.163	0.015	gnai+ neurons	hypothetical protein
Smp_151020	0.575	0.645702	0.15	0.22	0.076	gnai+ neurons	transmembrane protein 17
Smp_1347201	0.575	0.579511	0.15	0.22	0.074	gnai+ neurons	hypothetical protein
Smp_104730	0.575	0.506154	0.15	0.234	0.086	gnai+ neurons	DnaJ (Hsp40), subfamily B, member
Smp_125650	0.575	0.494435	0.15	0.262	0.115	gnai+ neurons	inositol polyphosphate multikinase
Smp_074410	0.575	0.42326	0.15	0.383	0.245	gnai+ neurons	hypothetical protein
Smp_168270	0.574	0.872787	0.148	0.156	0.009	gnai+ neurons	thioredoxin domain containing protein 3
Smp_137950	0.574	0.742835	0.148	0.163	0.018	gnai+ neurons	leucine rich repeat containing protein 56
Smp_315560	0.574	0.730978	0.148	0.156	0.008	gnai+ neurons	Sperm_associated antigen 1
Smp_342620	0.574	0.583109	0.148	0.199	0.054	gnai+ neurons	hypothetical protein
Smp_3330101	0.574	0.555974	0.148	0.22	0.073	gnai+ neurons	Glutathione S_transferase class_mu 28 kDa isozyme
Smp_062900	0.573	0.726062	0.146	0.149	0.004	gnai+ neurons	tryparedoxin peroxidase
Smp_340830	0.573	0.702997	0.146	0.149	0.003	gnai+ neurons	hypothetical protein
Smp_248020	0.572	0.666009	0.144	0.156	0.013	gnai+ neurons	Wilms tumor protein 1 interacting protein
Smp_030870	0.571	0.712469	0.142	0.149	0.008	gnai+ neurons	interleukin 1 receptor associated kinase
Smp_013610	0.571	0.66511	0.142	0.156	0.016	gnai+ neurons	protein FAM161B
Smp_213170	0.571	0.485274	0.142	0.262	0.122	gnai+ neurons	testis expressed sequence 9 protein
Smp_149730	0.57	0.726755	0.14	0.142	0.001	gnai+ neurons	cathepsin L, a
Smp_159340	0.57	0.610127	0.14	0.184	0.047	gnai+ neurons	Dynein intermediate chain
Smp_300840	0.57	0.597275	0.14	0.17	0.029	gnai+ neurons	CUGBP Elav_like family member 4
Smp_197230	0.57	0.589004	0.14	0.17	0.033	gnai+ neurons	adenylate kinase 8
Smp_025560	0.57	0.272182	0.14	0.475	0.334	gnai+ neurons	hypothetical protein
Smp_180580	0.569	0.648368	0.138	0.149	0.012	gnai+ neurons	trichoplein keratin filament binding protein
Smp_0156301	0.569	0.628375	0.138	0.163	0.026	gnai+ neurons	Glutamate_gated chloride channel subunit 2 isoform 1
Smp_1638401	0.569	0.621526	0.138	0.177	0.04	gnai+ neurons	protein fam79a
Smp_155450	0.569	0.600161	0.138	0.177	0.041	gnai+ neurons	SH3 and multiple ankyrin repeat domains protein
Smp_070020	0.569	0.574057	0.138	0.163	0.026	gnai+ neurons	rhoptry associated membrane antigen
Smp_127930	0.569	0.56855	0.138	0.149	0.012	gnai+ neurons	hypothetical protein
Smp_050760	0.569	0.557255	0.138	0.156	0.02	gnai+ neurons	hypothetical protein
Smp_042770	0.569	0.429805	0.138	0.17	0.032	gnai+ neurons	TBC1 domain family 0
Smp_2001902	0.569	0.42612	0.138	0.674	0.581	gnai+ neurons	lung cancer oncogene 5
Smp_003700	0.569	0.284762	0.138	0.496	0.368	gnai+ neurons	28s ribosomal protein s18a mitochondrial
Smp_179660	0.568	0.480755	0.136	0.234	0.101	gnai+ neurons	hypothetical protein
Smp_245170	0.567	0.816389	0.134	0.135	0.002	gnai+ neurons	forkhead box protein j1 b
Smp_158690	0.567	0.628163	0.134	0.156	0.023	gnai+ neurons	hypothetical protein
Smp_333710	0.567	0.457603	0.134	0.184	0.05	gnai+ neurons	Transmembrane protein 138
Smp_1061101	0.567	0.434303	0.134	0.44	0.33	gnai+ neurons	Kv channel interacting protein 4
Smp_130050	0.566	0.900333	0.132	0.135	0.004	gnai+ neurons	PDZ domain containing RING finger protein
Smp_343850	0.566	0.858837	0.132	0.135	0.003	gnai+ neurons	hypothetical protein
Smp_003330	0.566	0.726774	0.132	0.17	0.041	gnai+ neurons	sjogren syndrome nuclear autoantigen; sjoegren syndrome nuclear autoantigen
Smp_170150	0.566	0.635934	0.132	0.163	0.032	gnai+ neurons	hypothetical protein
Smp_060160	0.566	0.617369	0.132	0.142	0.01	gnai+ neurons	spef1_like protein
Smp_049610	0.565	0.674693	0.13	0.135	0.004	gnai+ neurons	Meckel syndrome type 1 protein
Smp_052150	0.565	0.656343	0.13	0.135	0.004	gnai+ neurons	hypothetical protein
Smp_154740	0.565	0.615952	0.13	0.135	0.006	gnai+ neurons	tubulin polyglutamylase complex subunit 2
Smp_051410	0.565	0.613912	0.13	0.135	0.005	gnai+ neurons	claudin protein; septate junction protein
Smp_0741901	0.565	0.495844	0.13	0.177	0.049	gnai+ neurons	LIN 24 (Twenty four) Like family member
Smp_333880	0.565	0.411152	0.13	0.17	0.039	gnai+ neurons	Peptidyl_glycine alpha_amidating monooxygenase A
Smp_2057601	0.565	0.351417	0.13	0.362	0.237	gnai+ neurons	Guanine nucleotide_binding protein subunit gamma
Smp_1493201	0.565	0.313183	0.13	0.177	0.044	gnai+ neurons	tricarboxylate transport protein
Smp_008360	0.565	0.280664	0.13	0.617	0.506	gnai+ neurons	adenosine kinase
Smp_166090	0.564	0.680302	0.128	0.142	0.015	gnai+ neurons	coiled coil domain containing protein 112
Smp_1462801	0.564	0.558103	0.128	0.163	0.035	gnai+ neurons	calbindin 32
Smp_071390	0.563	0.661275	0.126	0.362	0.246	gnai+ neurons	adenylate kinase
Smp_328780	0.563	0.609308	0.126	0.149	0.023	gnai+ neurons	Cingulin
Smp_311770	0.563	0.51654	0.126	0.142	0.016	gnai+ neurons	hypothetical protein
Smp_321770	0.563	0.427648	0.126	0.22	0.097	gnai+ neurons	Sodium/potassium_transporting ATPase subunit alpha_3
Smp_0745901	0.563	0.383746	0.126	0.319	0.2	gnai+ neurons	hypothetical protein
Smp_3475001	0.563	0.31088	0.126	0.326	0.206	gnai+ neurons	hypothetical protein
Smp_312770	0.563	0.286143	0.126	0.383	0.265	gnai+ neurons	Ras_related protein Ral_A
Smp_346000	0.562	0.587884	0.124	0.128	0.004	gnai+ neurons	hypothetical protein
Smp_159930	0.562	0.539565	0.124	0.135	0.011	gnai+ neurons	ADP ribosylation factor 3
Smp_155290	0.561	0.772618	0.122	0.128	0.007	gnai+ neurons	hypothetical protein
Smp_337220	0.561	0.685262	0.122	0.135	0.013	gnai+ neurons	hypothetical protein
Smp_330650	0.561	0.508253	0.122	0.128	0.007	gnai+ neurons	kinesin associated protein 3
Smp_267100	0.561	0.372061	0.122	0.284	0.168	gnai+ neurons	WD repeat domain 36
Smp_0289901	0.561	0.320059	0.122	0.39	0.277	gnai+ neurons	protein phosphatase 1
Smp_143780	0.561	0.295057	0.122	0.546	0.46	gnai+ neurons	dynein light chain
Smp_002950	0.56	0.609877	0.12	0.149	0.03	gnai+ neurons	13 kDa deflagellation inducible
Smp_085690	0.56	0.505927	0.12	0.121	0	gnai+ neurons	cAMP dependent protein kinase catalytic subunit
Smp_077820	0.56	0.500581	0.12	0.121	0.002	gnai+ neurons	CD4 specific ankyrin repeat protein D27
Smp_3212501	0.56	0.468396	0.12	0.213	0.09	gnai+ neurons	protein broad minded
Smp_042140	0.56	0.409607	0.12	0.404	0.319	gnai+ neurons	tegument_allergen_like protein
Smp_153840	0.56	0.346903	0.12	0.149	0.029	gnai+ neurons	neurobeachin
Smp_054220	0.56	0.293165	0.12	0.603	0.518	gnai+ neurons	vacuolar ATP synthase subunit G
Smp_135250	0.559	0.832773	0.118	0.121	0.002	gnai+ neurons	Placenta specificprotein 8 protein
Smp_244230	0.559	0.670436	0.118	0.121	0.003	gnai+ neurons	hypothetical protein
Smp_347210	0.559	0.576248	0.118	0.121	0.003	gnai+ neurons	hypothetical protein
Smp_1517401	0.559	0.511925	0.118	0.156	0.037	gnai+ neurons	run and tbc1 domain containing protein
Smp_1290601	0.559	0.445784	0.118	0.17	0.051	gnai+ neurons	solute carrier family 17
Smp_3281101	0.559	0.37333	0.118	0.326	0.216	gnai+ neurons	Thiamine transporter 2
Smp_194050	0.558	1.95734	0.116	0.149	0.037	gnai+ neurons	Clumping factor A
Smp_335770	0.558	0.658881	0.116	0.121	0.004	gnai+ neurons	forkhead box protein J3
Smp_197690	0.558	0.58598	0.116	0.135	0.021	gnai+ neurons	BTB,domain containing protein
Smp_327260	0.558	0.585022	0.116	0.156	0.041	gnai+ neurons	Transmembrane protein 45B
Smp_133790	0.558	0.331063	0.116	0.206	0.089	gnai+ neurons	small g protein signaling modulator 3
Smp_083740	0.558	0.262726	0.116	0.39	0.278	gnai+ neurons	centrin 3
Smp_1491601	0.558	0.262012	0.116	0.291	0.173	gnai+ neurons	phosphatidate phosphatase LPIN1
Smp_300090	0.557	0.612969	0.114	0.135	0.02	gnai+ neurons	Protein FAM46C
Smp_245480	0.557	0.584676	0.114	0.128	0.014	gnai+ neurons	lisH domain containing protein ARMC9
Smp_333190	0.557	0.584481	0.114	0.121	0.006	gnai+ neurons	Ras_related protein RIC1
Smp_0401301	0.557	0.373272	0.114	0.972	0.972	gnai+ neurons	peptidyl_prolyl cis_trans isomerase
Smp_130070	0.556	1.25093	0.112	0.128	0.017	gnai+ neurons	nephrin
Smp_322040	0.556	0.787021	0.112	0.113	0.002	gnai+ neurons	Heat shock factor_binding protein 1
Smp_125450	0.556	0.694583	0.112	0.113	0.002	gnai+ neurons	retinal guanylyl cyclase 2
Smp_246940	0.556	0.559193	0.112	0.128	0.017	gnai+ neurons	hypothetical protein
Smp_153530	0.556	0.516544	0.112	0.113	0.001	gnai+ neurons	nucleoside diphosphate kinase 7
Smp_203410	0.556	0.494015	0.112	0.135	0.023	gnai+ neurons	hypothetical protein
Smp_1913101	0.556	0.365118	0.112	0.22	0.109	gnai+ neurons	histone deacetylase 4
Smp_316270	0.556	0.341681	0.112	0.135	0.023	gnai+ neurons	hypothetical protein
Smp_045650	0.555	0.682383	0.11	0.113	0.003	gnai+ neurons	growth arrest specific 8
Smp_166660	0.555	0.555008	0.11	0.113	0.004	gnai+ neurons	hypothetical protein
Smp_147160	0.555	0.50903	0.11	0.113	0.004	gnai+ neurons	Cadmium metallothionein (MT Cd)
Smp_149110	0.555	0.444665	0.11	0.113	0.004	gnai+ neurons	hypothetical protein
Smp_246110	0.555	0.419538	0.11	0.149	0.038	gnai+ neurons	ubiquitin protein ligase, putative
Smp_147470	0.555	0.396568	0.11	0.156	0.047	gnai+ neurons	SLIT and NTRK protein 5 like
Smp_310470	0.554	0.578562	0.108	0.113	0.005	gnai+ neurons	hypothetical protein
Smp_140460	0.554	0.559587	0.108	0.113	0.006	gnai+ neurons	hypothetical protein
Smp_055240	0.554	0.554012	0.108	0.113	0.006	gnai+ neurons	cadherin
Smp_324780	0.554	0.530583	0.108	0.135	0.028	gnai+ neurons	GAS2_like protein pickled eggs
Smp_100350	0.554	0.488141	0.108	0.128	0.021	gnai+ neurons	hypothetical protein
Smp_008220	0.554	0.456553	0.108	0.128	0.02	gnai+ neurons	palmitoyltransferase ZDHHC11
Smp_141960	0.554	0.436852	0.108	0.135	0.028	gnai+ neurons	ankyrin repeat domain containing protein 60
Smp_010230	0.554	0.407989	0.108	0.262	0.164	gnai+ neurons	hypothetical protein
Smp_144310	0.554	0.403283	0.108	0.135	0.026	gnai+ neurons	potassium voltage gated channel subfamily KQT
Smp_322460	0.553	1.78419	0.106	0.121	0.015	gnai+ neurons	UPF0176 protein SSU98_0392
Smp_337370	0.553	0.698716	0.106	0.106	0.001	gnai+ neurons	hypothetical protein
Smp_334740	0.553	0.670103	0.106	0.106	0.001	gnai+ neurons	Protein C21orf2
Smp_2010301	0.553	0.628067	0.106	0.234	0.142	gnai+ neurons	lung cancer oncogene 5
Smp_009800	0.553	0.61358	0.106	0.106	0.001	gnai+ neurons	serine:threonine protein kinase Nek10
Smp_343840	0.553	0.474858	0.106	0.156	0.052	gnai+ neurons	hypothetical protein
Smp_127460	0.552	0.627324	0.104	0.106	0.003	gnai+ neurons	hypothetical protein
Smp_035500	0.552	0.600015	0.104	0.106	0.002	gnai+ neurons	parkin co regulated gene protein
Smp_242670	0.552	0.589137	0.104	0.113	0.01	gnai+ neurons	hypothetical protein
Smp_160290	0.552	0.505977	0.104	0.113	0.011	gnai+ neurons	sodium:potassium dependent atpase beta subunit
Smp_055220	0.552	0.490087	0.104	0.156	0.054	gnai+ neurons	surface protein PspC
Smp_196810	0.552	0.457424	0.104	0.135	0.03	gnai+ neurons	dihydropyrimidinase related protein 3
Smp_004590	0.552	0.454854	0.104	0.113	0.01	gnai+ neurons	hypothetical protein
Smp_153490	0.552	0.411846	0.104	0.191	0.09	gnai+ neurons	GDP mannose 4,6 dehydratase
Smp_305030	0.552	0.403438	0.104	0.156	0.053	gnai+ neurons	hypothetical protein
Smp_079420	0.552	0.351623	0.104	0.191	0.089	gnai+ neurons	ankyrin repeat domain containing protein 42
Smp_086270	0.552	0.340619	0.104	0.213	0.112	gnai+ neurons	forkhead box protein J2
Smp_315420	0.552	0.302486	0.104	0.135	0.031	gnai+ neurons	Major vault protein
Smp_141500	0.551	2.15912	0.102	0.177	0.083	gnai+ neurons	hypothetical protein
Smp_157470	0.551	0.482978	0.102	0.106	0.005	gnai+ neurons	tetratricopeptide repeat protein 23
Smp_179940	0.55	0.696126	0.1	0.121	0.022	gnai+ neurons	Spindle assembly checkpoint component MAD1
Smp_174780	0.55	0.511167	0.1	0.121	0.021	gnai+ neurons	rab protein 5
Smp_342920	0.55	0.509458	0.1	0.121	0.021	gnai+ neurons	hypothetical protein
Smp_059600	0.549	0.604701	0.098	0.106	0.009	gnai+ neurons	tektin 3
Smp_158770	0.549	0.56605	0.098	0.106	0.009	gnai+ neurons	calcyphosin 2
Smp_342800	0.549	0.511228	0.098	0.121	0.022	gnai+ neurons	hypothetical protein
Smp_054330	0.549	0.481893	0.098	0.121	0.024	gnai+ neurons	cyclophilin
Smp_337580	0.549	0.389722	0.098	0.128	0.03	gnai+ neurons	hypothetical protein
Smp_127690	0.549	0.355054	0.098	0.213	0.116	gnai+ neurons	hypothetical protein
Smp_333250	0.548	1.16322	0.096	0.121	0.027	gnai+ neurons	hypothetical protein
Smp_162980	0.548	0.563139	0.096	0.106	0.011	gnai+ neurons	rhodopsin orphan GPCR
Smp_245400	0.548	0.460605	0.096	0.149	0.055	gnai+ neurons	intraflagellar transport protein 52, putative
Smp_0652901	0.548	0.32443	0.096	0.128	0.03	gnai+ neurons	hypothetical protein
Smp_006710	0.548	0.291636	0.096	0.234	0.143	gnai+ neurons	endonuclease III protein 1 like
Smp_331280	0.547	1.83351	0.094	0.156	0.066	gnai+ neurons	DNA repair protein RecN
Smp_319650	0.547	1.49064	0.094	0.121	0.029	gnai+ neurons	Nesprin_2
Smp_055630	0.547	0.603971	0.094	0.113	0.019	gnai+ neurons	Serine rich adhesin for platelets
Smp_167630	0.547	0.531653	0.094	0.113	0.02	gnai+ neurons	zinc transporter foi
Smp_3446201	0.547	0.423081	0.094	0.206	0.115	gnai+ neurons	hypothetical protein
Smp_0575901	0.547	0.397525	0.094	0.227	0.134	gnai+ neurons	hypothetical protein
Smp_038710	0.547	0.376914	0.094	0.177	0.085	gnai+ neurons	hypothetical protein
Smp_147460	0.546	0.279959	0.092	0.177	0.085	gnai+ neurons	ceramidase
Smp_1443601	0.546	0.257192	0.092	0.305	0.22	gnai+ neurons	myelin proteolipid
Smp_3356301	0.454	1.18792	0.092	0.475	0.559	gnai+ neurons	putative tetraspanin 2, fragment
Smp_327130	0.545	0.520493	0.09	0.113	0.025	gnai+ neurons	hypothetical protein
Smp_138300	0.545	0.406088	0.09	0.113	0.024	gnai+ neurons	hypothetical protein
Smp_301920	0.545	0.389081	0.09	0.106	0.015	gnai+ neurons	hypothetical protein
Smp_063030	0.545	0.317105	0.09	0.142	0.053	gnai+ neurons	hypothetical protein
Smp_141280	0.545	0.303575	0.09	0.142	0.052	gnai+ neurons	leucine rich repeat containing protein 23
Smp_331290	0.544	1.48593	0.088	0.113	0.027	gnai+ neurons	Polyribonucleotide nucleotidyltransferase
Smp_162790	0.544	0.397854	0.088	0.106	0.02	gnai+ neurons	MAGUK p55 subfamily
Smp_051090	0.544	0.330234	0.088	0.106	0.019	gnai+ neurons	hypothetical protein
Smp_173150	0.543	0.896346	0.086	0.121	0.036	gnai+ neurons	cd63 antigen
Smp_3461501	0.543	0.597935	0.086	0.135	0.05	gnai+ neurons	hypothetical protein
Smp_153540	0.543	0.490298	0.086	0.121	0.037	gnai+ neurons	EF hand calcium binding domain containing protein
Smp_139180	0.543	0.487419	0.086	0.142	0.057	gnai+ neurons	frizzled 5
Smp_131060	0.543	0.479587	0.086	0.113	0.028	gnai+ neurons	hypothetical protein
Smp_054810	0.543	0.390736	0.086	0.113	0.028	gnai+ neurons	hypothetical protein
Smp_330620	0.543	0.350739	0.086	0.305	0.229	gnai+ neurons	V_type proton ATPase subunit e
Smp_213520	0.543	0.29468	0.086	0.191	0.108	gnai+ neurons	hypothetical protein
Smp_346540	0.542	0.538608	0.084	0.106	0.023	gnai+ neurons	hypothetical protein
Smp_000160	0.542	0.312071	0.084	0.121	0.036	gnai+ neurons	matrix remodeling associated protein 5
Smp_200020	0.542	0.255703	0.084	0.156	0.071	gnai+ neurons	FAD NAD binding oxidoreductase
Smp_195190	0.541	1.46267	0.082	0.113	0.033	gnai+ neurons	13 kDa tegumental antigen Sm13
Smp_0057201	0.541	0.670134	0.082	0.234	0.164	gnai+ neurons	Aquaporin 3 (AQP 3)
Smp_1964001	0.541	0.478986	0.082	0.149	0.07	gnai+ neurons	sphingosine phosphate lyase
Smp_347810	0.541	0.368019	0.082	0.106	0.025	gnai+ neurons	hypothetical protein
Smp_148900	0.541	0.337871	0.082	0.128	0.046	gnai+ neurons	hypothetical protein
Smp_245920	0.541	0.323087	0.082	0.184	0.104	gnai+ neurons	zinc finger CCHC domain containing protein 4
Smp_153870	0.541	0.285742	0.082	0.113	0.031	gnai+ neurons	serine:threonine protein kinase ULK4
Smp_141120	0.541	0.269614	0.082	0.17	0.088	gnai+ neurons	hypothetical protein
Smp_028190	0.541	0.264958	0.082	0.213	0.131	gnai+ neurons	S_methyl_5'_thioadenosine phosphorylase
Smp_247180	0.54	0.396775	0.08	0.191	0.113	gnai+ neurons	putative heat shock protein
Smp_343220	0.54	0.37375	0.08	0.106	0.027	gnai+ neurons	hypothetical protein
Smp_104110	0.54	0.350553	0.08	0.149	0.072	gnai+ neurons	Ras GTP binding protein RHO
Smp_1290201	0.54	0.343857	0.08	0.121	0.04	gnai+ neurons	innexin unc 9
Smp_150120	0.54	0.27949	0.08	0.163	0.084	gnai+ neurons	hypothetical protein
Smp_310180	0.54	0.268846	0.08	0.163	0.083	gnai+ neurons	START domain_containing protein 10
Smp_0178801	0.54	0.259197	0.08	0.199	0.119	gnai+ neurons	clathrin light chain a
Smp_090140	0.54	0.251083	0.08	0.39	0.323	gnai+ neurons	Ftz F1 interacting protein
Smp_168000	0.539	0.610758	0.078	0.106	0.031	gnai+ neurons	monocarboxylate transporter
Smp_3359801	0.539	0.445347	0.078	0.128	0.051	gnai+ neurons	regulator of G protein signaling 3 rgs3
Smp_332330	0.539	0.428163	0.078	0.135	0.059	gnai+ neurons	hypothetical protein
Smp_320760	0.539	0.421542	0.078	0.546	0.487	gnai+ neurons	Heat shock 70 kDa protein homolog
Smp_246010	0.539	0.291232	0.078	0.177	0.101	gnai+ neurons	sodium:myo inositol cotransporter
Smp_303430	0.539	0.264932	0.078	0.213	0.136	gnai+ neurons	hypothetical protein
Smp_043650	0.538	0.829327	0.076	0.163	0.093	gnai+ neurons	hypothetical protein
Smp_2443702	0.538	0.450917	0.076	0.113	0.038	gnai+ neurons	discoidin domain receptor
Smp_162770	0.537	0.871723	0.074	0.106	0.033	gnai+ neurons	lysosome associated membrane glycoprotein
Smp_130080	0.537	0.510944	0.074	0.149	0.082	gnai+ neurons	ankyrin repeat domain containing protein 45
Smp_342030	0.537	0.301707	0.074	0.135	0.063	gnai+ neurons	hypothetical protein
Smp_1465801	0.537	0.259531	0.074	0.149	0.073	gnai+ neurons	UNCoordinated family member (unc 62)
Smp_1416601	0.536	0.36281	0.072	0.156	0.085	gnai+ neurons	high voltage_activated calcium channel beta subunit 2
Smp_247280	0.536	0.346515	0.072	0.177	0.11	gnai+ neurons	zinc finger protein 608
Smp_170910	0.536	0.323975	0.072	0.135	0.064	gnai+ neurons	transcription factor rfx3
Smp_128150	0.536	0.296785	0.072	0.135	0.063	gnai+ neurons	oxysterol binding protein 1
Smp_013810	0.536	0.291922	0.072	0.199	0.134	gnai+ neurons	hypothetical protein
Smp_135100	0.536	0.255515	0.072	0.106	0.035	gnai+ neurons	hypothetical protein
Smp_346910	0.535	2.10695	0.07	0.128	0.062	gnai+ neurons	hypothetical protein
Smp_303420	0.535	0.652767	0.07	0.823	0.836	gnai+ neurons	Heat shock 70 kDa protein homolog
Smp_0468101	0.535	0.308437	0.07	0.128	0.059	gnai+ neurons	m phase inducer phosphatase(cdc25)
Smp_306860	0.535	0.251822	0.07	0.135	0.062	gnai+ neurons	Glutathione S_transferase class_mu 28 kDa isozyme
Smp_084870	0.535	0.25163	0.07	0.383	0.328	gnai+ neurons	pre mRNA cleavage complex 2 protein Pcf11
Smp_320940	0.533	0.375783	0.066	0.113	0.048	gnai+ neurons	tRNA dimethylallyltransferase
Smp_001080	0.533	0.289199	0.066	0.27	0.214	gnai+ neurons	RIIa domain containing protein
Smp_202130	0.533	0.286743	0.066	0.113	0.049	gnai+ neurons	hypothetical protein
Smp_130900	0.533	0.281239	0.066	0.113	0.048	gnai+ neurons	catenin alpha
Smp_3057401	0.532	0.257502	0.064	0.135	0.071	gnai+ neurons	Neuronal acetylcholine receptor subunit alpha_2
Smp_180020	0.531	0.397384	0.062	0.135	0.076	gnai+ neurons	centromere protein j
Smp_334470	0.53	0.324842	0.06	0.106	0.049	gnai+ neurons	DNA polymerase zeta catalytic subunit
Smp_150750	0.53	0.2803	0.06	0.163	0.105	gnai+ neurons	centrosomal protein 110 kDa
Smp_101970	0.529	1.58482	0.058	0.113	0.06	gnai+ neurons	Placenta specificprotein 8 protein (C15 protein)
Smp_127700	0.529	0.322132	0.058	0.213	0.159	gnai+ neurons	hypothetical protein
Smp_2469702	0.528	0.533552	0.056	0.305	0.271	gnai+ neurons	neuronal RhoA GEF protein
Smp_343550	0.528	0.290741	0.056	0.106	0.052	gnai+ neurons	hypothetical protein
Smp_029160	0.528	0.287892	0.056	0.142	0.09	gnai+ neurons	protein serac1
Smp_1595901	0.528	0.279451	0.056	0.128	0.073	gnai+ neurons	hypothetical protein
Smp_093220	0.528	0.275482	0.056	0.156	0.103	gnai+ neurons	Ankyrin repeat domain containing protein
Smp_0792701	0.528	0.25755	0.056	0.376	0.323	gnai+ neurons	LIM, zinc binding,domain containing protein
Smp_123050	0.526	0.278106	0.052	0.156	0.106	gnai+ neurons	Regulator of G protein signaling 20
Smp_302910	0.526	0.260967	0.052	0.121	0.07	gnai+ neurons	hypothetical protein
Smp_032950	0.524	0.81961	0.048	0.61	0.645	gnai+ neurons	Calcium binding EF hand,domain containing protein
Smp_072190	0.524	0.565999	0.048	0.496	0.482	gnai+ neurons	membrane associated protein 29
Smp_037230	0.523	0.352619	0.046	0.149	0.104	gnai+ neurons	fimbrin
Smp_134580	0.522	0.257956	0.044	0.17	0.126	gnai+ neurons	hypothetical protein
Smp_1295101	0.521	0.287059	0.042	0.184	0.151	gnai+ neurons	metallophosphoesterase domain containing protein
Smp_083240	0.516	0.366208	0.032	0.128	0.1	gnai+ neurons	hypothetical protein
Smp_058270	0.516	0.259788	0.032	0.156	0.128	gnai+ neurons	hypothetical protein
Smp_304260	0.515	0.39945	0.03	0.142	0.108	gnai+ neurons	Purine nucleoside phosphorylase
Smp_015390	0.513	0.298551	0.026	0.191	0.167	gnai+ neurons	DDB1 and CUL4 associated factor 6
Smp_033000	0.506	1.26058	0.012	0.489	0.449	gnai+ neurons	calcium_binding protein
Smp_331460	1	5.69273	1	1	0.31	Smkk7+ neurons	Uncharacterized protein SJCHGC09800
Smp_194830	1	5.62896	1	1	0.607	Smkk7+ neurons	SmKK7
Smp_336780	1	5.46017	1	1	0.156	Smkk7+ neurons	hypothetical protein
Smp_203580	1	5.40385	1	1	0.146	Smkk7+ neurons	hypothetical protein
Smp_320570	1	4.46553	1	1	0.014	Smkk7+ neurons	Uncharacterized protein SJCHGC09803
Smp_244360	1	3.64617	1	1	0.02	Smkk7+ neurons	multidrug and toxin extrusion protein 2
Smp_331420	1	3.45191	1	1	0.015	Smkk7+ neurons	Uncharacterized protein SJCHGC09800
Smp_331480	0.999	3.6122	0.998	1	0.018	Smkk7+ neurons	Uncharacterized protein SJCHGC09800
Smp_333600	0.999	3.34375	0.998	1	0.054	Smkk7+ neurons	P2X purinoceptor 4
Smp_342470	0.999	2.64649	0.998	1	0.015	Smkk7+ neurons	hypothetical protein
Smp_176100	0.998	3.10293	0.996	1	0.04	Smkk7+ neurons	UDP glucose:glycoprotein glucosyltransferase
Smp_1676301	0.998	2.97753	0.996	1	0.018	Smkk7+ neurons	zinc transporter foi
Smp_320240	0.997	3.10533	0.994	1	0.025	Smkk7+ neurons	Poly(U)_specific endoribonuclease_B
Smp_318890	0.996	3.12804	0.992	1	0.024	Smkk7+ neurons	hypothetical protein
Smp_123270	0.994	3.18318	0.988	1	0.092	Smkk7+ neurons	Sj Ts1
Smp_0921501	0.99	3.13932	0.98	1	0.051	Smkk7+ neurons	hypothetical protein
Smp_318920	0.972	2.85641	0.944	0.95	0.01	Smkk7+ neurons	hypothetical protein
Smp_027920	0.971	2.07419	0.942	1	0.144	Smkk7+ neurons	Tubulin alpha 1 chain
Smp_3212502	0.948	2.11013	0.896	0.95	0.09	Smkk7+ neurons	protein broad minded
Smp_079640	0.947	2.52665	0.894	0.9	0.011	Smkk7+ neurons	monocarboxylate transporter
Smp_344010	0.946	2.02159	0.892	0.9	0.009	Smkk7+ neurons	hypothetical protein
Smp_1021601	0.946	1.52224	0.892	1	0.202	Smkk7+ neurons	vesicle associated membrane protein 1
Smp_0436501	0.939	2.69588	0.878	0.9	0.091	Smkk7+ neurons	hypothetical protein
Smp_2443201	0.935	1.88228	0.87	0.9	0.028	Smkk7+ neurons	hypothetical protein
Smp_344700	0.925	3.11873	0.85	0.85	0.003	Smkk7+ neurons	hypothetical protein
Smp_331470	0.923	2.34095	0.846	0.85	0.004	Smkk7+ neurons	Uncharacterized protein SJCHGC09803
Smp_126540	0.919	2.06893	0.838	0.85	0.013	Smkk7+ neurons	hypothetical protein
Smp_172040	0.887	1.59829	0.774	0.8	0.026	Smkk7+ neurons	protein unc 13 B
Smp_163720	0.865	1.15201	0.73	0.85	0.112	Smkk7+ neurons	endophilin B1
Smp_000320	0.851	1.18927	0.702	0.75	0.036	Smkk7+ neurons	hypothetical protein
Smp_0732702	0.842	1.15215	0.684	0.85	0.197	Smkk7+ neurons	neuroendocrine protein 7b2
Smp_332490	0.841	1.57422	0.682	0.7	0.017	Smkk7+ neurons	Carbonic anhydrase_related protein 10
Smp_1458901	0.841	1.17056	0.682	0.9	0.191	Smkk7+ neurons	adamTS protein 3
Smp_307960	0.84	1.27864	0.68	0.75	0.067	Smkk7+ neurons	MAP kinase_activating death domain protein
Smp_1052202	0.84	1.032	0.68	0.95	0.432	Smkk7+ neurons	hypothetical protein
Smp_2419502	0.834	1.13008	0.668	0.8	0.106	Smkk7+ neurons	HMG_CoA synthase
Smp_0459902	0.834	0.997093	0.668	0.75	0.059	Smkk7+ neurons	GTP binding protein Di Ras2
Smp_1731501	0.832	1.57592	0.664	0.7	0.036	Smkk7+ neurons	cd63 antigen
Smp_1341402	0.827	0.850291	0.654	0.9	0.188	Smkk7+ neurons	cAMP specific 3',5' cyclic phosphodiesterase 4D
Smp_1502202	0.826	1.23275	0.652	0.75	0.087	Smkk7+ neurons	protein tyrosine phosphatase, receptor type, N
Smp_1768201	0.824	1.31429	0.648	0.7	0.045	Smkk7+ neurons	hypothetical protein
Smp_3146302	0.819	1.31804	0.638	0.7	0.046	Smkk7+ neurons	Synaptotagmin 1
Smp_0502202	0.818	1.25616	0.636	0.75	0.093	Smkk7+ neurons	complexin
Smp_3445801	0.815	0.982232	0.63	0.85	0.257	Smkk7+ neurons	hypothetical protein
Smp_3446101	0.814	1.60326	0.628	0.8	0.189	Smkk7+ neurons	hypothetical protein
Smp_005500	0.807	1.1871	0.614	0.65	0.033	Smkk7+ neurons	polypeptide N acetylgalactosaminyltransferase
Smp_022890	0.797	1.20485	0.594	0.6	0.004	Smkk7+ neurons	hypothetical protein
Smp_105340	0.795	1.20503	0.59	0.6	0.008	Smkk7+ neurons	cyclic nucleotide gated cation channel alpha 3
Smp_138110	0.795	1.19969	0.59	0.6	0.007	Smkk7+ neurons	homeobox protein distal less dlx
Smp_093930	0.795	1.09398	0.59	0.65	0.06	Smkk7+ neurons	tyrosine kinase
Smp_152960	0.793	1.44024	0.586	0.6	0.014	Smkk7+ neurons	rab effector MyRIP
Smp_3281102	0.789	0.860963	0.578	0.8	0.217	Smkk7+ neurons	Thiamine transporter 2
Smp_2458501	0.788	0.794366	0.576	0.8	0.189	Smkk7+ neurons	serotonin receptor
Smp_1292402	0.787	0.8539	0.574	0.7	0.089	Smkk7+ neurons	hypothetical protein
Smp_1759002	0.786	1.09532	0.572	0.7	0.107	Smkk7+ neurons	synaptotagmin
Smp_0108202	0.786	0.980455	0.572	0.7	0.116	Smkk7+ neurons	peptidyl_alpha_hydroxyglycine alpha_amidating lyase
Smp_266820	0.781	1.05946	0.562	0.65	0.076	Smkk7+ neurons	Fibronectin type III domain containing protein
Smp_145210	0.778	1.13311	0.556	0.6	0.035	Smkk7+ neurons	protocadherin 1
Smp_0685102	0.778	0.495163	0.556	0.8	0.182	Smkk7+ neurons	neuronal calcium sensor
Smp_140620	0.767	1.1461	0.534	0.55	0.013	Smkk7+ neurons	G protein coupled receptor fragment
Smp_329300	0.765	1.13866	0.53	0.55	0.02	Smkk7+ neurons	Putative calcium_transporting ATPase 7, plasma membrane_type
Smp_344250	0.765	1.07943	0.53	0.55	0.019	Smkk7+ neurons	hypothetical protein
Smp_2455102	0.763	1.48465	0.526	0.6	0.069	Smkk7+ neurons	vesicular glutamate transporter 2
Smp_247430	0.762	1.42963	0.524	0.55	0.024	Smkk7+ neurons	cadherin domain containing protein
Smp_1763102	0.761	0.890088	0.522	0.6	0.061	Smkk7+ neurons	nicotinic acetylcholine receptor subunit type
Smp_0199502	0.757	0.754888	0.514	0.85	0.385	Smkk7+ neurons	protein phosphatase 1 inhibitor potentiated by
Smp_3446202	0.755	0.919085	0.51	0.65	0.116	Smkk7+ neurons	hypothetical protein
Smp_1589902	0.755	0.850208	0.51	0.6	0.068	Smkk7+ neurons	neuronal calcium sensor
Smp_1597901	0.754	1.02102	0.508	0.55	0.032	Smkk7+ neurons	kinesin family A
Smp_160590	0.751	0.980965	0.502	0.55	0.039	Smkk7+ neurons	hypothetical protein
Smp_0945601	0.751	0.70575	0.502	0.65	0.119	Smkk7+ neurons	Kv4 class voltage gated potassium channel
Smp_342280	0.749	1.10954	0.498	0.5	0.002	Smkk7+ neurons	hypothetical protein
Smp_1501402	0.748	1.12986	0.496	0.65	0.144	Smkk7+ neurons	RNA binding motif single stranded interacting
Smp_135380	0.747	0.961329	0.494	0.5	0.004	Smkk7+ neurons	hunchback
Smp_337150	0.744	0.946682	0.488	0.5	0.008	Smkk7+ neurons	hypothetical protein
Smp_1635502	0.743	0.682566	0.486	0.75	0.204	Smkk7+ neurons	hypothetical protein
Smp_173190	0.731	0.998878	0.462	0.5	0.035	Smkk7+ neurons	calcium dependent secretion activator 1
Smp_194030	0.731	0.854481	0.462	0.5	0.034	Smkk7+ neurons	G protein signaling modulator 2
Smp_012440	0.728	0.652878	0.456	0.7	0.213	Smkk7+ neurons	glucose transport protein
Smp_1277702	0.728	0.587328	0.456	0.55	0.069	Smkk7+ neurons	ras GTP exchange factor
Smp_198890	0.725	0.804866	0.45	0.5	0.049	Smkk7+ neurons	hypothetical protein
Smp_1269901	0.724	0.619601	0.448	0.5	0.037	Smkk7+ neurons	synapsin
Smp_3420802	0.724	0.408662	0.448	0.7	0.186	Smkk7+ neurons	hypothetical protein
Smp_153990	0.721	0.816668	0.442	0.5	0.054	Smkk7+ neurons	LIM domain and actin binding protein 1
Smp_020080	0.72	0.979294	0.44	0.45	0.008	Smkk7+ neurons	GTP binding protein (I) alpha subunit alpha
Smp_1629801	0.718	0.897634	0.436	0.45	0.012	Smkk7+ neurons	rhodopsin orphan GPCR
Smp_333650	0.717	0.989034	0.434	0.45	0.014	Smkk7+ neurons	hypothetical protein
Smp_026320	0.716	0.801243	0.432	0.5	0.061	Smkk7+ neurons	hypothetical protein
Smp_1453002	0.714	0.344407	0.428	0.75	0.256	Smkk7+ neurons	peptidylglycine alpha hydroxylating mono_oxygenase
Smp_3424202	0.714	0.300731	0.428	0.5	0.053	Smkk7+ neurons	hypothetical protein
Smp_130300	0.712	0.84861	0.424	0.55	0.13	Smkk7+ neurons	Na+:K+ ATPase alpha subunit
Smp_029390	0.711	0.554423	0.422	0.65	0.19	Smkk7+ neurons	vacuolar V type H(+) ATPase B subunit
Smp_3435401	0.711	0.335291	0.422	0.9	0.359	Smkk7+ neurons	hypothetical protein
Smp_028670	0.71	0.854937	0.42	0.45	0.025	Smkk7+ neurons	carbonic anhydrase II
Smp_060570	0.708	1.02116	0.416	0.45	0.035	Smkk7+ neurons	hypothetical protein
Smp_333740	0.707	0.80833	0.414	0.45	0.029	Smkk7+ neurons	Protocadherin_9
Smp_000900	0.706	1.04592	0.412	0.45	0.036	Smkk7+ neurons	neuropeptide FF receptor 1
Smp_0356502	0.702	0.516349	0.404	0.55	0.119	Smkk7+ neurons	dorsal root ganglia homeobox protein
Smp_3413101	0.699	0.619503	0.398	0.5	0.084	Smkk7+ neurons	hypothetical protein
Smp_344360	0.694	0.874096	0.388	0.4	0.011	Smkk7+ neurons	hypothetical protein
Smp_344530	0.693	1.03576	0.386	0.4	0.015	Smkk7+ neurons	hypothetical protein
Smp_1410101	0.693	0.787701	0.386	0.45	0.064	Smkk7+ neurons	dysferlin1
Smp_140370	0.692	0.567715	0.384	0.45	0.054	Smkk7+ neurons	hypothetical protein
Smp_134590	0.691	0.785086	0.382	0.4	0.014	Smkk7+ neurons	unc 13 (munc13)
Smp_168670	0.689	0.561316	0.378	0.4	0.017	Smkk7+ neurons	cGMP dependent protein kinase 1
Smp_152500	0.688	0.729041	0.376	0.4	0.022	Smkk7+ neurons	cyclic nucleotide gated cation channel
Smp_0741501	0.687	0.438495	0.374	0.55	0.14	Smkk7+ neurons	annexin
Smp_129000	0.686	0.931231	0.372	0.4	0.024	Smkk7+ neurons	hypothetical protein
Smp_1484601	0.686	0.592964	0.372	0.5	0.106	Smkk7+ neurons	neurofibromin
Smp_334630	0.685	0.884857	0.37	0.4	0.028	Smkk7+ neurons	Gamma_aminobutyric acid receptor subunit beta
Smp_1570501	0.681	0.768852	0.362	0.4	0.034	Smkk7+ neurons	rhodopsin orphan GPCR
Smp_130480	0.681	0.558757	0.362	0.55	0.157	Smkk7+ neurons	TBC1 domain family 5
Smp_210820	0.678	0.617312	0.356	0.5	0.13	Smkk7+ neurons	rhodopsin kinase
Smp_1517402	0.674	0.448243	0.348	0.4	0.04	Smkk7+ neurons	run and tbc1 domain containing protein
Smp_344720	0.672	0.772752	0.344	0.35	0.006	Smkk7+ neurons	hypothetical protein
Smp_0166001	0.672	0.698982	0.344	0.45	0.097	Smkk7+ neurons	solute carrier family 1
Smp_092320	0.672	0.490348	0.344	0.45	0.089	Smkk7+ neurons	RNA polymerase II elongation factor ELL
Smp_334000	0.671	0.917874	0.342	0.35	0.009	Smkk7+ neurons	Small G protein signaling modulator 2
Smp_163810	0.671	0.479054	0.342	0.35	0.007	Smkk7+ neurons	laminin gamma 1 chain
Smp_3372602	0.671	0.27189	0.342	0.55	0.155	Smkk7+ neurons	hypothetical protein
Smp_1337901	0.67	0.493679	0.34	0.45	0.092	Smkk7+ neurons	small g protein signaling modulator 3
Smp_144390	0.669	0.294686	0.338	0.65	0.243	Smkk7+ neurons	activin A receptor, type IIA
Smp_244630	0.668	0.788671	0.336	0.35	0.012	Smkk7+ neurons	innexin
Smp_149770	0.667	0.803591	0.334	0.35	0.013	Smkk7+ neurons	5 hydroxytryptamine receptor 1A
Smp_319250	0.667	0.657776	0.334	0.35	0.014	Smkk7+ neurons	hypothetical protein
Smp_193610	0.667	0.495078	0.334	0.35	0.012	Smkk7+ neurons	hypothetical protein
Smp_208010	0.666	0.478448	0.332	0.45	0.106	Smkk7+ neurons	geranylgeranyl transferase type 2 subunit alpha
Smp_313450	0.665	0.563235	0.33	0.4	0.062	Smkk7+ neurons	Disintegrin and metalloproteinase domain_containing protein 9
Smp_158400	0.665	0.556833	0.33	0.4	0.06	Smkk7+ neurons	receptor type tyrosine protein phosphatase
Smp_159890	0.664	0.666222	0.328	0.35	0.02	Smkk7+ neurons	carboxypeptidase d
Smp_156280	0.664	0.505762	0.328	0.35	0.018	Smkk7+ neurons	Hyccin
Smp_266840	0.663	0.941134	0.326	0.35	0.022	Smkk7+ neurons	mechanosensory protein 2
Smp_344260	0.663	0.621363	0.326	0.35	0.022	Smkk7+ neurons	hypothetical protein
Smp_125510	0.659	0.53794	0.318	0.35	0.025	Smkk7+ neurons	cadherin
Smp_1443101	0.658	0.619863	0.316	0.35	0.028	Smkk7+ neurons	potassium voltage gated channel subfamily KQT
Smp_140820	0.658	0.531662	0.316	0.4	0.075	Smkk7+ neurons	hypothetical protein
Smp_143980	0.657	0.695239	0.314	0.4	0.078	Smkk7+ neurons	hypothetical protein
Smp_0407902	0.657	0.305909	0.314	1	0.736	Smkk7+ neurons	peptidyl prolyl cis trans isomerase B
Smp_141320	0.656	0.565705	0.312	0.4	0.076	Smkk7+ neurons	RILP protein
Smp_0427701	0.654	0.448596	0.308	0.35	0.036	Smkk7+ neurons	TBC1 domain family 0
Smp_0595701	0.654	0.438152	0.308	0.35	0.033	Smkk7+ neurons	hypothetical protein
Smp_103530	0.653	0.507807	0.306	0.45	0.124	Smkk7+ neurons	high mobility group protein dsp1; high mobility group protein b1; high mobility group b3 protein
Smp_322010	0.65	1.20916	0.3	0.3	0.001	Smkk7+ neurons	hypothetical protein
Smp_343460	0.65	0.990602	0.3	0.3	0.001	Smkk7+ neurons	hypothetical protein
Smp_210130	0.65	0.278132	0.3	0.5	0.162	Smkk7+ neurons	C Jun amino terminal kinase interacting protein
Smp_308350	0.649	0.743941	0.298	0.3	0.002	Smkk7+ neurons	Protein_tyrosine sulfotransferase A
Smp_064430	0.649	0.278629	0.298	0.4	0.079	Smkk7+ neurons	hypothetical protein
Smp_319890	0.647	0.782551	0.294	0.3	0.006	Smkk7+ neurons	hypothetical protein
Smp_049140	0.647	0.273524	0.294	0.5	0.169	Smkk7+ neurons	hypothetical protein
Smp_004730	0.646	0.697465	0.292	0.3	0.007	Smkk7+ neurons	high voltage_activated calcium channel cav2b
Smp_141070	0.646	0.615808	0.292	0.35	0.051	Smkk7+ neurons	glutamate receptor interacting protein 1
Smp_3242701	0.645	0.49202	0.29	0.45	0.135	Smkk7+ neurons	Probable peptidoglycan glycosyltransferase FtsW
Smp_147840	0.644	0.267859	0.288	0.45	0.13	Smkk7+ neurons	cytosolic purine 5' nucleotidase
Smp_158620	0.643	0.568622	0.286	0.3	0.013	Smkk7+ neurons	retinaldehyde binding protein
Smp_021170	0.643	0.427226	0.286	0.45	0.144	Smkk7+ neurons	Vacuolar protein sorting associated protein 13A
Smp_1444901	0.643	0.251605	0.286	0.5	0.174	Smkk7+ neurons	N acetyltransferase 10
Smp_244080	0.642	0.383969	0.284	0.35	0.054	Smkk7+ neurons	receptor type tyrosine protein phosphatase F
Smp_120070	0.639	0.409964	0.278	0.3	0.018	Smkk7+ neurons	retinol dehydrogenase 11
Smp_1627601	0.638	0.924578	0.276	0.3	0.022	Smkk7+ neurons	homeobox protein prospero:prox 1:ceh 26
Smp_1747801	0.638	0.78685	0.276	0.3	0.023	Smkk7+ neurons	rab protein 5
Smp_337110	0.638	0.487251	0.276	0.35	0.065	Smkk7+ neurons	hypothetical protein
Smp_306240	0.636	0.39534	0.272	0.3	0.024	Smkk7+ neurons	Neuronal acetylcholine receptor subunit alpha_3
Smp_085640	0.635	0.361505	0.27	0.5	0.211	Smkk7+ neurons	cop9 signalosome complex subunit 4
Smp_9000201	0.634	0.369303	0.268	0.45	0.156	Smkk7+ neurons	NADH dehydrogenase subunit 6
Smp_3347301	0.634	0.346614	0.268	0.3	0.025	Smkk7+ neurons	Glycine receptor subunit alpha_2
Smp_0102301	0.632	0.405369	0.264	0.45	0.166	Smkk7+ neurons	hypothetical protein
Smp_158240	0.631	0.255864	0.262	0.4	0.115	Smkk7+ neurons	fumarate hydratase
Smp_322650	0.63	0.602029	0.26	0.3	0.039	Smkk7+ neurons	Transmembrane protein 234 homolog
Smp_143260	0.629	0.468157	0.258	0.3	0.037	Smkk7+ neurons	hypothetical protein
Smp_135080	0.629	0.438159	0.258	0.35	0.083	Smkk7+ neurons	microtubule associated protein 1A
Smp_0670101	0.629	0.356428	0.258	0.35	0.079	Smkk7+ neurons	RUN domain containing protein 1
Smp_3338801	0.627	0.496378	0.254	0.3	0.043	Smkk7+ neurons	Peptidyl_glycine alpha_amidating monooxygenase A
Smp_0983001	0.627	0.360292	0.254	0.3	0.04	Smkk7+ neurons	hypothetical protein
Smp_318210	0.624	0.564107	0.248	0.25	0.003	Smkk7+ neurons	Tetraspanin_16
Smp_154870	0.624	0.344637	0.248	0.3	0.045	Smkk7+ neurons	signal transduction protein lnk realted
Smp_163240	0.623	0.738621	0.246	0.25	0.003	Smkk7+ neurons	t box transcription factor tbx2
Smp_344810	0.623	0.311073	0.246	0.3	0.047	Smkk7+ neurons	hypothetical protein
Smp_157640	0.622	0.571735	0.244	0.25	0.005	Smkk7+ neurons	fmrfamide receptor
Smp_3359802	0.621	0.77121	0.242	0.3	0.053	Smkk7+ neurons	regulator of G protein signaling 3 rgs3
Smp_163160	0.621	0.566438	0.242	0.25	0.007	Smkk7+ neurons	short transient receptor potential channel 6
Smp_051810	0.621	0.401259	0.242	0.4	0.149	Smkk7+ neurons	elongation of very long chain fatty acids
Smp_340340	0.619	0.818106	0.238	0.25	0.014	Smkk7+ neurons	hypothetical protein
Smp_1553201	0.619	0.47809	0.238	0.35	0.102	Smkk7+ neurons	hypothetical protein
Smp_0643501	0.619	0.279548	0.238	0.6	0.323	Smkk7+ neurons	Vacuolar ATP synthase 21 kDa proteolipid
Smp_3466602	0.619	0.268685	0.238	0.45	0.186	Smkk7+ neurons	hypothetical protein
Smp_168200	0.618	0.420321	0.236	0.35	0.105	Smkk7+ neurons	F box only protein 33
Smp_194390	0.617	0.513883	0.234	0.3	0.061	Smkk7+ neurons	suppressor of cytokine signaling 6
Smp_030000	0.617	0.395311	0.234	0.35	0.105	Smkk7+ neurons	leucine aminopeptidase (M17 family)
Smp_3468001	0.616	0.696581	0.232	0.25	0.018	Smkk7+ neurons	hypothetical protein
Smp_347600	0.616	0.608811	0.232	0.25	0.017	Smkk7+ neurons	hypothetical protein
Smp_149520	0.616	0.559407	0.232	0.25	0.016	Smkk7+ neurons	hypothetical protein
Smp_342570	0.616	0.376939	0.232	0.25	0.017	Smkk7+ neurons	hypothetical protein
Smp_053420	0.614	0.432393	0.228	0.3	0.069	Smkk7+ neurons	fermitin family 1
Smp_9000001	0.614	0.4042	0.228	0.5	0.237	Smkk7+ neurons	cytochrome c oxidase subunit I
Smp_170620	0.614	0.300061	0.228	0.25	0.019	Smkk7+ neurons	rhodopsin orphan GPCR
Smp_133370	0.613	0.52001	0.226	0.25	0.023	Smkk7+ neurons	tetratricopeptide repeat protein 39B
Smp_125460	0.613	0.496037	0.226	0.3	0.071	Smkk7+ neurons	zinc finger protein
Smp_9000601	0.613	0.31945	0.226	0.4	0.159	Smkk7+ neurons	Cytochrome c oxidase subunit III
Smp_157390	0.612	0.471587	0.224	0.25	0.023	Smkk7+ neurons	lipoma HMGIC fusion partner 2 protein
Smp_041550	0.612	0.383494	0.224	0.25	0.023	Smkk7+ neurons	hypothetical protein
Smp_160730	0.612	0.326917	0.224	0.3	0.068	Smkk7+ neurons	zinc finger protein
Smp_166930	0.612	0.26568	0.224	0.45	0.202	Smkk7+ neurons	ADP ribosylation factor protein 8B like
Smp_022020	0.611	0.340159	0.222	0.35	0.115	Smkk7+ neurons	cpg binding protein
Smp_308100	0.61	0.362546	0.22	0.35	0.118	Smkk7+ neurons	Telomerase protein component 1
Smp_1279401	0.61	0.261782	0.22	0.35	0.113	Smkk7+ neurons	sodium driven chloride bicarbonate exchanger
Smp_159780	0.609	0.352508	0.218	0.25	0.028	Smkk7+ neurons	hypothetical protein
Smp_126030	0.609	0.314312	0.218	0.3	0.072	Smkk7+ neurons	pre B cell leukemia transcription factor 1
Smp_3271301	0.609	0.288579	0.218	0.25	0.027	Smkk7+ neurons	hypothetical protein
Smp_1443602	0.606	0.351198	0.212	0.45	0.223	Smkk7+ neurons	myelin proteolipid
Smp_304360	0.606	0.270685	0.212	0.3	0.078	Smkk7+ neurons	hypothetical protein
Smp_3477901	0.604	0.331934	0.208	0.25	0.036	Smkk7+ neurons	hypothetical protein
Smp_309930	0.604	0.32912	0.208	0.35	0.129	Smkk7+ neurons	26S proteasome non_ATPase regulatory subunit 10
Smp_3312101	0.604	0.303	0.208	0.25	0.035	Smkk7+ neurons	hypothetical protein
Smp_9001101	0.602	0.514752	0.204	0.35	0.146	Smkk7+ neurons	NADH_ubiquinone oxidoreductase chain 1
Smp_2019501	0.602	0.506033	0.204	0.25	0.043	Smkk7+ neurons	hypothetical protein
Smp_343630	0.602	0.457435	0.204	0.25	0.043	Smkk7+ neurons	hypothetical protein
Smp_126300	0.602	0.400888	0.204	0.25	0.041	Smkk7+ neurons	secretory pathway calcium atpase e; secretory pathway calcium atpase c; secretory pathway calcium atpase a
Smp_0440601	0.601	0.332704	0.202	0.25	0.042	Smkk7+ neurons	high affinity cAMP specific and IBMX insensitive
Smp_319540	0.6	0.769335	0.2	0.2	0.001	Smkk7+ neurons	Cytadherence high molecular weight protein 1
Smp_017730	0.6	0.373973	0.2	0.25	0.049	Smkk7+ neurons	200_kDa GPI_anchored surface glycoprotein
Smp_1493202	0.599	0.395155	0.198	0.25	0.048	Smkk7+ neurons	tricarboxylate transport protein
Smp_341870	0.599	0.342554	0.198	0.35	0.143	Smkk7+ neurons	hypothetical protein
Smp_1548501	0.599	0.296731	0.198	0.25	0.046	Smkk7+ neurons	GTPase activating Rap:Ran GAP domain
Smp_342290	0.599	0.296296	0.198	0.25	0.046	Smkk7+ neurons	hypothetical protein
Smp_245940	0.598	0.475537	0.196	0.2	0.003	Smkk7+ neurons	hypothetical protein
Smp_307780	0.598	0.423904	0.196	0.2	0.004	Smkk7+ neurons	Protocadherin_1
Smp_104710	0.598	0.410082	0.196	0.35	0.149	Smkk7+ neurons	hypothetical protein
Smp_1647601	0.598	0.309384	0.196	0.25	0.048	Smkk7+ neurons	cell adhesion molecule
Smp_035020	0.598	0.298829	0.196	0.3	0.094	Smkk7+ neurons	tetraspanin
Smp_035700	0.598	0.271443	0.196	0.4	0.181	Smkk7+ neurons	adenosine deaminase
Smp_332600	0.597	0.564416	0.194	0.25	0.057	Smkk7+ neurons	hypothetical protein
Smp_192610	0.596	0.516736	0.192	0.2	0.007	Smkk7+ neurons	hypothetical protein
Smp_165060	0.596	0.36244	0.192	0.2	0.008	Smkk7+ neurons	hypothetical protein
Smp_1434801	0.596	0.26215	0.192	0.35	0.138	Smkk7+ neurons	hypothetical protein
Smp_0166303	0.596	0.259111	0.192	0.6	0.355	Smkk7+ neurons	trimeric G protein alpha o subunit
Smp_329990	0.595	0.355446	0.19	0.2	0.009	Smkk7+ neurons	Synaptotagmin_1
Smp_1417701	0.595	0.331843	0.19	0.3	0.102	Smkk7+ neurons	glycerol kinase
Smp_329980	0.594	0.314416	0.188	0.2	0.01	Smkk7+ neurons	Synaptotagmin_1
Smp_245600	0.594	0.304288	0.188	0.2	0.01	Smkk7+ neurons	anion exchange protein 3
Smp_3323301	0.593	0.499515	0.186	0.25	0.061	Smkk7+ neurons	hypothetical protein
Smp_156720	0.593	0.461408	0.186	0.2	0.014	Smkk7+ neurons	tetratricopeptide repeat
Smp_162000	0.593	0.315426	0.186	0.3	0.107	Smkk7+ neurons	hypothetical protein
Smp_332280	0.592	0.428396	0.184	0.2	0.014	Smkk7+ neurons	Irregular chiasm C_roughest protein
Smp_129260	0.592	0.3131	0.184	0.25	0.061	Smkk7+ neurons	poly (ADP ribose) polymerase
Smp_302950	0.592	0.302198	0.184	0.25	0.061	Smkk7+ neurons	Disco_interacting protein 2 homolog B
Smp_308110	0.591	0.427576	0.182	0.25	0.067	Smkk7+ neurons	Telomerase protein component 1
Smp_013840	0.591	0.338593	0.182	0.3	0.11	Smkk7+ neurons	serine:threonine protein kinase MARK2
Smp_3019201	0.59	0.481921	0.18	0.2	0.018	Smkk7+ neurons	hypothetical protein
Smp_032640	0.589	0.348739	0.178	0.25	0.069	Smkk7+ neurons	thiamin pyrophosphokinase 1
Smp_141310	0.589	0.329633	0.178	0.2	0.019	Smkk7+ neurons	neurexin 2 alpha
Smp_0575301	0.586	0.314442	0.172	0.25	0.073	Smkk7+ neurons	subfamily S9B unassigned peptidase (S09 family)
Smp_167330	0.586	0.277511	0.172	0.3	0.117	Smkk7+ neurons	succinyl coenzyme A ligase (ADP forming) subunit beta
Smp_3000901	0.586	0.265054	0.172	0.2	0.024	Smkk7+ neurons	Protein FAM46C
Smp_343890	0.585	0.303488	0.17	0.3	0.122	Smkk7+ neurons	hypothetical protein
Smp_3428801	0.584	0.44109	0.168	0.2	0.03	Smkk7+ neurons	hypothetical protein
Smp_174190	0.583	0.466819	0.166	0.2	0.032	Smkk7+ neurons	Tetraspanin 18 (Tspan 18)
Smp_330500	0.583	0.330446	0.166	0.25	0.078	Smkk7+ neurons	Forkhead box protein N4
Smp_026190	0.582	0.417725	0.164	0.25	0.086	Smkk7+ neurons	UTP11 U3 small nucleolar ribonucleoprotein
Smp_211160	0.582	0.277672	0.164	0.3	0.128	Smkk7+ neurons	ATP dependent RNA helicase DHX33
Smp_2124101	0.581	0.639822	0.162	0.2	0.039	Smkk7+ neurons	hyperpolarization activated cyclic
Smp_247160	0.579	0.399806	0.158	0.2	0.041	Smkk7+ neurons	protein sec13
Smp_343380	0.579	0.360231	0.158	0.2	0.04	Smkk7+ neurons	hypothetical protein
Smp_180380	0.579	0.349408	0.158	0.25	0.09	Smkk7+ neurons	origin recognition complex protein 1
Smp_323890	0.579	0.276992	0.158	0.3	0.135	Smkk7+ neurons	hypothetical protein
Smp_167680	0.578	0.32396	0.156	0.25	0.089	Smkk7+ neurons	E3 ubiquitin protein ligase HUWE1
Smp_245790	0.578	0.26123	0.156	0.2	0.04	Smkk7+ neurons	kazrin
Smp_267040	0.577	0.304231	0.154	0.3	0.143	Smkk7+ neurons	Exosome complex exonuclease RRP4
Smp_1411201	0.577	0.250948	0.154	0.25	0.091	Smkk7+ neurons	hypothetical protein
Smp_197540	0.576	0.290263	0.152	0.2	0.046	Smkk7+ neurons	limb region 1 protein
Smp_343990	0.575	0.582298	0.15	0.2	0.05	Smkk7+ neurons	hypothetical protein
Smp_345900	0.575	0.403445	0.15	0.15	0	Smkk7+ neurons	hypothetical protein
Smp_312230	0.575	0.394302	0.15	0.15	0.001	Smkk7+ neurons	hypothetical protein
Smp_334980	0.574	0.523841	0.148	0.15	0.002	Smkk7+ neurons	Rap guanine nucleotide exchange factor 4
Smp_134600	0.574	0.450099	0.148	0.15	0.001	Smkk7+ neurons	hypothetical protein
Smp_147390	0.574	0.382777	0.148	0.15	0.001	Smkk7+ neurons	glutamate (NMDA) receptor subunit epsilon 2
Smp_334870	0.574	0.3583	0.148	0.15	0.002	Smkk7+ neurons	Calcium_dependent secretion activator 1
Smp_2140001	0.574	0.268402	0.148	0.3	0.143	Smkk7+ neurons	serine/threonine_protein phosphatase
Smp_148670	0.574	0.251219	0.148	0.15	0.001	Smkk7+ neurons	voltage gated potassium channel
Smp_196700	0.573	0.447952	0.146	0.15	0.003	Smkk7+ neurons	Bardet Biedl syndrome 2 protein
Smp_157350	0.573	0.371549	0.146	0.2	0.052	Smkk7+ neurons	serine:threonine protein kinase ULK2
Smp_341030	0.573	0.340313	0.146	0.2	0.051	Smkk7+ neurons	hypothetical protein
Smp_316770	0.573	0.331573	0.146	0.15	0.004	Smkk7+ neurons	hypothetical protein
Smp_197480	0.573	0.305118	0.146	0.25	0.102	Smkk7+ neurons	hypothetical protein
Smp_148790	0.572	0.392398	0.144	0.15	0.006	Smkk7+ neurons	laminin subunit beta 1
Smp_312460	0.572	0.370378	0.144	0.15	0.007	Smkk7+ neurons	Aldehyde dehydrogenase X, mitochondrial
Smp_310430	0.571	0.728057	0.142	0.15	0.009	Smkk7+ neurons	Protocadherin_1
Smp_127680	0.571	0.26779	0.142	0.2	0.055	Smkk7+ neurons	hypothetical protein
Smp_140810	0.571	0.251364	0.142	0.25	0.102	Smkk7+ neurons	pyroglutamyl peptidase 1
Smp_1433101	0.571	0.250413	0.142	0.2	0.054	Smkk7+ neurons	hypothetical protein
Smp_168660	0.569	0.348125	0.138	0.2	0.058	Smkk7+ neurons	general vesicular transport factor p115
Smp_007960	0.569	0.305635	0.138	0.2	0.06	Smkk7+ neurons	4 hydroxyphenylpyruvate dioxygenase
Smp_343640	0.568	0.339624	0.136	0.2	0.062	Smkk7+ neurons	hypothetical protein
Smp_024800	0.568	0.282323	0.136	0.2	0.06	Smkk7+ neurons	N6 adenine specific DNA methyltransferase 1
Smp_148980	0.566	0.263413	0.132	0.15	0.017	Smkk7+ neurons	suppressor of fused
Smp_149460	0.565	0.360795	0.13	0.15	0.021	Smkk7+ neurons	tyrosine protein kinase SYK
Smp_165280	0.565	0.289371	0.13	0.2	0.068	Smkk7+ neurons	protein groucho
Smp_119110	0.565	0.286619	0.13	0.15	0.018	Smkk7+ neurons	hypothetical protein
Smp_1624401	0.562	0.301931	0.124	0.15	0.025	Smkk7+ neurons	mechanosensory protein 2
Smp_037780	0.562	0.27555	0.124	0.2	0.073	Smkk7+ neurons	hypothetical protein
Smp_133620	0.561	0.462889	0.122	0.2	0.076	Smkk7+ neurons	E3 ubiquitin protein ligase LRSAM1
Smp_3404401	0.558	0.268987	0.116	0.15	0.03	Smkk7+ neurons	hypothetical protein
Smp_332450	0.558	0.264779	0.116	0.15	0.033	Smkk7+ neurons	Equilibrative nucleoside transporter 3
Smp_315890	0.557	0.379801	0.114	0.15	0.037	Smkk7+ neurons	Protein lin_28
Smp_3008401	0.557	0.327974	0.114	0.15	0.035	Smkk7+ neurons	CUGBP Elav_like family member 4
Smp_147520	0.556	0.506614	0.112	0.15	0.036	Smkk7+ neurons	Tripartite motif containing protein 37
Smp_342460	0.556	0.408951	0.112	0.15	0.038	Smkk7+ neurons	hypothetical protein
Smp_128680	0.556	0.287629	0.112	0.15	0.037	Smkk7+ neurons	sn1 specific diacylglycerol lipase beta
Smp_345330	0.556	0.255906	0.112	0.15	0.036	Smkk7+ neurons	hypothetical protein
Smp_306300	0.555	0.251629	0.11	0.15	0.038	Smkk7+ neurons	hypothetical protein
Smp_092500	0.554	0.303955	0.108	0.15	0.04	Smkk7+ neurons	thioredoxin domain containing protein 17
Smp_165470	0.553	0.405487	0.106	0.15	0.045	Smkk7+ neurons	epidermal growth factor receptor
Smp_304030	0.553	0.3345	0.106	0.15	0.043	Smkk7+ neurons	Afadin_ and alpha_actinin_binding protein B
Smp_138150	0.553	0.307841	0.106	0.15	0.046	Smkk7+ neurons	rho type gtpase activating protein
Smp_320670	0.553	0.305853	0.106	0.2	0.093	Smkk7+ neurons	Chromatin assembly factor 1 subunit A_A
Smp_157590	0.553	0.289294	0.106	0.15	0.043	Smkk7+ neurons	Protein VTS1
Smp_0868301	0.553	0.26336	0.106	0.25	0.137	Smkk7+ neurons	mechanosensory protein 2
Smp_246470	0.551	0.326278	0.102	0.15	0.049	Smkk7+ neurons	vacuolar protein sorting associated protein 41
Smp_066820	0.551	0.296271	0.102	0.15	0.048	Smkk7+ neurons	hypothetical protein
Smp_165220	0.549	0.345631	0.098	0.15	0.053	Smkk7+ neurons	polycomb protein EED
Smp_086750	0.549	0.26608	0.098	0.15	0.051	Smkk7+ neurons	zinc finger protein
Smp_159140	0.549	0.255266	0.098	0.15	0.051	Smkk7+ neurons	Solute carrier organic anion transporter family
Smp_125500	0.548	0.266314	0.096	0.15	0.056	Smkk7+ neurons	prenylcysteine oxidase
Smp_340410	0.536	0.408571	0.072	0.15	0.077	Smkk7+ neurons	hypothetical protein
Smp_103740	0.53	0.308953	0.06	0.15	0.097	Smkk7+ neurons	calmodulin related calcium binding protein
Smp_0710501	0.999	4.56285	0.998	1	0.369	NDF+ neurons	hypothetical protein
Smp_194280	0.964	4.10308	0.928	0.938	0.08	NDF+ neurons	hypothetical protein
Smp_3212503	0.914	2.31646	0.828	0.875	0.088	NDF+ neurons	protein broad minded
Smp_136760	0.873	2.69336	0.746	0.75	0.008	NDF+ neurons	hypothetical protein
Smp_1452101	0.865	2.29892	0.73	0.75	0.031	NDF+ neurons	protocadherin 1
Smp_072470	0.843	2.58963	0.686	0.688	0.001	NDF+ neurons	neurogenic differentiation factor
Smp_1453003	0.839	1.58343	0.678	0.812	0.254	NDF+ neurons	peptidylglycine alpha hydroxylating mono_oxygenase
Smp_1686701	0.824	2.29402	0.648	0.656	0.013	NDF+ neurons	cGMP dependent protein kinase 1
Smp_002920	0.811	1.73303	0.622	0.688	0.129	NDF+ neurons	TLC domain containing protein 2
Smp_0685002	0.807	1.41911	0.614	0.75	0.201	NDF+ neurons	hypothetical protein
Smp_3372603	0.799	1.4315	0.598	0.719	0.152	NDF+ neurons	hypothetical protein
Smp_0779802	0.789	1.27863	0.578	0.75	0.247	NDF+ neurons	neuroendocrine convertase 2
Smp_0732703	0.774	1.42399	0.548	0.688	0.196	NDF+ neurons	neuroendocrine protein 7b2
Smp_1605901	0.769	2.07793	0.538	0.562	0.037	NDF+ neurons	hypothetical protein
Smp_118040	0.762	1.8972	0.524	0.531	0.013	NDF+ neurons	neuropeptide receptor
Smp_0721403	0.748	1.14654	0.496	0.75	0.44	NDF+ neurons	Rho2 GTPase
Smp_1364002	0.741	1.23305	0.482	0.625	0.241	NDF+ neurons	cytochrome b 561
Smp_1021602	0.734	1.50386	0.468	0.594	0.203	NDF+ neurons	vesicle associated membrane protein 1
Smp_0921502	0.728	2.22507	0.456	0.5	0.053	NDF+ neurons	hypothetical protein
Smp_0652902	0.723	1.75169	0.446	0.469	0.03	NDF+ neurons	hypothetical protein
Smp_3166601	0.721	1.42432	0.442	0.5	0.061	NDF+ neurons	Peripheral_type benzodiazepine receptor_associated protein 1
Smp_1581103	0.71	0.552625	0.42	0.906	0.819	NDF+ neurons	thioredoxin peroxidase
Smp_3420902	0.701	1.16331	0.402	0.469	0.067	NDF+ neurons	hypothetical protein
Smp_159860	0.694	1.4702	0.388	0.406	0.022	NDF+ neurons	dopamine receptor I
Smp_0920203	0.687	1.71006	0.374	0.438	0.094	NDF+ neurons	cement protein 3B variant 2
Smp_1763103	0.677	1.30182	0.354	0.406	0.061	NDF+ neurons	nicotinic acetylcholine receptor subunit type
Smp_0108203	0.673	1.24535	0.346	0.438	0.116	NDF+ neurons	peptidyl_alpha_hydroxyglycine alpha_amidating lyase
Smp_1837102	0.671	0.771686	0.342	0.688	0.548	NDF+ neurons	actin
Smp_105100	0.671	0.610784	0.342	0.688	0.534	NDF+ neurons	ribonuclease kappa
Smp_0596701	0.67	0.751718	0.34	0.531	0.216	NDF+ neurons	synaptogyrin 2
Smp_301800	0.667	1.13551	0.334	0.344	0.008	NDF+ neurons	Protocadherin_11 X_linked
Smp_3453101	0.664	0.871633	0.328	0.469	0.162	NDF+ neurons	hypothetical protein
Smp_1255101	0.661	1.37862	0.322	0.344	0.024	NDF+ neurons	cadherin
Smp_3066002	0.657	0.581789	0.314	0.719	0.53	NDF+ neurons	hypothetical protein
Smp_043220	0.656	0.562038	0.312	0.656	0.433	NDF+ neurons	hypothetical protein
Smp_0042201	0.655	0.844891	0.31	0.531	0.305	NDF+ neurons	amidase
Smp_1517403	0.654	1.1944	0.308	0.344	0.039	NDF+ neurons	run and tbc1 domain containing protein
Smp_0041901	0.654	1.07733	0.308	0.375	0.082	NDF+ neurons	cationic amino acid transporter 4
Smp_0043101	0.653	0.454214	0.306	0.781	0.681	NDF+ neurons	ATPase, H+ transporting, lysosomal, V0 subunit
Smp_0407903	0.653	0.411387	0.306	0.844	0.737	NDF+ neurons	peptidyl prolyl cis trans isomerase B
Smp_0660501	0.652	1.14981	0.304	0.344	0.042	NDF+ neurons	transcriptional enhancer factor TEF 1
Smp_131050	0.651	1.69698	0.302	0.312	0.012	NDF+ neurons	cAMP dependent protein kinase R2
Smp_0597801	0.651	0.733156	0.302	0.531	0.288	NDF+ neurons	protoscolex specific coiled coil protein
Smp_1434802	0.648	0.969968	0.296	0.406	0.136	NDF+ neurons	hypothetical protein
Smp_159020	0.645	1.28351	0.29	0.312	0.025	NDF+ neurons	hypothetical protein
Smp_1292403	0.645	0.93558	0.29	0.375	0.09	NDF+ neurons	hypothetical protein
Smp_1491602	0.645	0.830557	0.29	0.438	0.176	NDF+ neurons	phosphatidate phosphatase LPIN1
Smp_163300	0.645	0.645257	0.29	0.531	0.33	NDF+ neurons	scavenger mRNA decapping enzyme DcpS
Smp_0839901	0.644	1.18815	0.288	0.406	0.166	NDF+ neurons	cationic amino acid transporter
Smp_037540	0.643	0.571162	0.286	0.688	0.535	NDF+ neurons	permease 1 heavy chain
Smp_214080	0.643	0.416592	0.286	0.844	0.735	NDF+ neurons	Zinc finger, C2H2 type domain containing protein
Smp_1826202	0.642	1.36862	0.284	0.344	0.075	NDF+ neurons	carboxypeptidase N, polypeptide 1, 50kD
Smp_3008402	0.642	1.14058	0.284	0.312	0.033	NDF+ neurons	CUGBP Elav_like family member 4
Smp_144110	0.638	1.32328	0.276	0.281	0.006	NDF+ neurons	FMRFamide activated amiloride sensitive sodium
Smp_1706201	0.633	1.21379	0.266	0.281	0.018	NDF+ neurons	rhodopsin orphan GPCR
Smp_0409701	0.631	0.852187	0.262	0.531	0.346	NDF+ neurons	vacuolar proton atpases
Smp_1444902	0.631	0.790298	0.262	0.406	0.173	NDF+ neurons	N acetyltransferase 10
Smp_3228202	0.631	0.624125	0.262	0.594	0.457	NDF+ neurons	Cysteine_rich protein 1
Smp_3420803	0.629	0.714728	0.258	0.438	0.186	NDF+ neurons	hypothetical protein
Smp_2419503	0.629	0.696566	0.258	0.375	0.107	NDF+ neurons	HMG_CoA synthase
Smp_1732401	0.628	0.943636	0.256	0.312	0.066	NDF+ neurons	cement protein 3B variant 3
Smp_0799501	0.628	0.405779	0.256	0.625	0.48	NDF+ neurons	vacuolar h atpase
Smp_306800	0.627	1.21758	0.254	0.281	0.035	NDF+ neurons	Rho guanine nucleotide exchange factor 16
Smp_3403602	0.627	0.615715	0.254	0.5	0.31	NDF+ neurons	hypothetical protein
Smp_1570502	0.626	1.05338	0.252	0.281	0.034	NDF+ neurons	rhodopsin orphan GPCR
Smp_0502203	0.626	0.831838	0.252	0.344	0.095	NDF+ neurons	complexin
Smp_041430	0.626	0.765342	0.252	0.438	0.234	NDF+ neurons	tyrosine 3 monooxygenase
Smp_1589903	0.625	1.01008	0.25	0.312	0.069	NDF+ neurons	neuronal calcium sensor
Smp_1597902	0.624	1.01033	0.248	0.281	0.033	NDF+ neurons	kinesin family A
Smp_1453702	0.624	0.686429	0.248	0.5	0.323	NDF+ neurons	hypothetical protein
Smp_204260	0.623	1.25569	0.246	0.281	0.044	NDF+ neurons	hypothetical protein
Smp_331700	0.621	1.14064	0.242	0.25	0.009	NDF+ neurons	hypothetical protein
Smp_246140	0.62	0.673329	0.24	0.438	0.25	NDF+ neurons	v type proton atpase subunit h
Smp_055900	0.619	0.355053	0.238	0.656	0.576	NDF+ neurons	leptin receptor overlapping transcript
Smp_1386001	0.618	1.02328	0.236	0.281	0.049	NDF+ neurons	hypothetical protein
Smp_0741902	0.618	0.965759	0.236	0.281	0.052	NDF+ neurons	LIN 24 (Twenty four) Like family member
Smp_083970	0.616	0.655976	0.232	0.469	0.295	NDF+ neurons	hypothetical protein
Smp_153200	0.615	1.11116	0.23	0.25	0.021	NDF+ neurons	rhodopsin orphan GPCR
Smp_0010002	0.615	0.54189	0.23	0.531	0.384	NDF+ neurons	universal stress protein
Smp_1290001	0.614	1.24623	0.228	0.25	0.024	NDF+ neurons	hypothetical protein
Smp_3359803	0.614	0.742991	0.228	0.281	0.052	NDF+ neurons	regulator of G protein signaling 3 rgs3
Smp_1400002	0.613	0.905303	0.226	0.281	0.062	NDF+ neurons	tetraspanin CD63 receptor
Smp_054560	0.613	0.352278	0.226	0.656	0.559	NDF+ neurons	huntingtin interacting protein K
Smp_1310601	0.612	1.48731	0.224	0.25	0.03	NDF+ neurons	hypothetical protein
Smp_3296501	0.612	1.15652	0.224	0.281	0.067	NDF+ neurons	hypothetical protein
Smp_1502203	0.612	0.651301	0.224	0.312	0.089	NDF+ neurons	protein tyrosine phosphatase, receptor type, N
Smp_0265602	0.612	0.542779	0.224	0.656	0.607	NDF+ neurons	calmodulin
Smp_2105101	0.611	1.03575	0.222	0.25	0.031	NDF+ neurons	BAI1 associated protein 3
Smp_024520	0.611	0.988743	0.222	0.312	0.111	NDF+ neurons	rab GDP dissociation inhibitor beta
Smp_157700	0.609	1.05472	0.218	0.219	0.001	NDF+ neurons	protein disulfide isomerase
Smp_180350	0.609	1.01465	0.218	0.219	0.002	NDF+ neurons	opsin receptor
Smp_343150	0.608	0.584684	0.216	0.406	0.225	NDF+ neurons	hypothetical protein
Smp_3466603	0.607	0.842219	0.214	0.375	0.186	NDF+ neurons	hypothetical protein
Smp_3446102	0.607	0.69025	0.214	0.375	0.191	NDF+ neurons	hypothetical protein
Smp_1309502	0.607	0.423188	0.214	0.562	0.421	NDF+ neurons	DNA double strand break repair rad50 ATPase
Smp_3171301	0.606	0.390082	0.212	0.656	0.575	NDF+ neurons	V_type proton ATPase subunit e 1
Smp_1427402	0.605	0.676883	0.21	0.312	0.1	NDF+ neurons	hypothetical protein
Smp_342790	0.604	1.2157	0.208	0.219	0.013	NDF+ neurons	hypothetical protein
Smp_309660	0.604	0.640263	0.208	0.344	0.157	NDF+ neurons	hypothetical protein
Smp_058780	0.603	0.518614	0.206	0.469	0.31	NDF+ neurons	leukocyte receptor cluster
Smp_0166304	0.603	0.433204	0.206	0.5	0.355	NDF+ neurons	trimeric G protein alpha o subunit
Smp_2468201	0.602	1.57603	0.204	0.344	0.178	NDF+ neurons	hypothetical protein
Smp_2056602	0.601	0.374582	0.202	0.5	0.319	NDF+ neurons	hypothetical protein
Smp_2057602	0.599	0.55873	0.198	0.406	0.24	NDF+ neurons	Guanine nucleotide_binding protein subunit gamma
Smp_060950	0.599	0.442974	0.198	0.5	0.385	NDF+ neurons	alpha soluble NSF attachment protein
Smp_3291001	0.598	0.786454	0.196	0.281	0.097	NDF+ neurons	hypothetical protein
Smp_248120	0.598	0.682063	0.196	0.312	0.137	NDF+ neurons	hypothetical protein
Smp_068580	0.597	0.468238	0.194	0.406	0.254	NDF+ neurons	transmembrane protein 93
Smp_0741502	0.595	0.714302	0.19	0.312	0.141	NDF+ neurons	annexin
Smp_011120	0.595	0.454037	0.19	0.469	0.354	NDF+ neurons	methionine aminopeptidase 2
Smp_317550	0.595	0.314143	0.19	0.625	0.51	NDF+ neurons	hypothetical protein
Smp_148450	0.594	0.704942	0.188	0.344	0.186	NDF+ neurons	chitinase domain containing protein 1
Smp_320260	0.593	1.05553	0.186	0.188	0.001	NDF+ neurons	Methionine aminopeptidase 1D, chloroplastic/mitochondrial
Smp_242440	0.593	0.92378	0.186	0.188	0.001	NDF+ neurons	GATA transcription factor
Smp_1614501	0.593	0.902193	0.186	0.219	0.034	NDF+ neurons	small conductance calcium activated potassium
Smp_0003201	0.592	0.853884	0.184	0.219	0.038	NDF+ neurons	hypothetical protein
Smp_337400	0.592	0.544434	0.184	0.375	0.232	NDF+ neurons	hypothetical protein
Smp_1083902	0.592	0.380764	0.184	0.594	0.507	NDF+ neurons	H2B
Smp_3338802	0.591	0.966814	0.182	0.219	0.043	NDF+ neurons	Peptidyl_glycine alpha_amidating monooxygenase A
Smp_1238701	0.591	0.484032	0.182	0.469	0.369	NDF+ neurons	vesicle associated membrane protein
Smp_3448101	0.59	1.0444	0.18	0.219	0.047	NDF+ neurons	hypothetical protein
Smp_1350801	0.589	0.763756	0.178	0.25	0.083	NDF+ neurons	microtubule associated protein 1A
Smp_1548502	0.588	0.817694	0.176	0.219	0.046	NDF+ neurons	GTPase activating Rap:Ran GAP domain
Smp_027370	0.587	0.675053	0.174	0.312	0.171	NDF+ neurons	NEDD8 conjugating enzyme UBE2F
Smp_0184401	0.586	0.739753	0.172	0.219	0.051	NDF+ neurons	hypothetical protein
Smp_033530	0.586	0.523863	0.172	0.344	0.2	NDF+ neurons	carbonyl reductase 1
Smp_067540	0.586	0.363443	0.172	0.469	0.352	NDF+ neurons	hypothetical protein
Smp_267000	0.586	0.26774	0.172	0.75	0.7	NDF+ neurons	ATPase, H+ transporting, lysosomal accessory
Smp_1379401	0.585	0.31838	0.17	0.25	0.079	NDF+ neurons	guanylate kinase
Smp_158380	0.584	0.464991	0.168	0.406	0.303	NDF+ neurons	mitochondrial import inner membrane translocase
Smp_158180	0.583	0.984973	0.166	0.188	0.023	NDF+ neurons	hypothetical protein
Smp_3000902	0.583	0.817217	0.166	0.188	0.023	NDF+ neurons	Protein FAM46C
Smp_0527401	0.583	0.600428	0.166	0.312	0.171	NDF+ neurons	Gamma soluble NSF attachment protein
Smp_3432801	0.583	0.299668	0.166	0.469	0.349	NDF+ neurons	hypothetical protein
Smp_008310	0.582	0.390918	0.164	0.531	0.437	NDF+ neurons	succinate dehydrogenase complex, subunit C
Smp_040280	0.582	0.365114	0.164	0.469	0.375	NDF+ neurons	hypothetical protein
Smp_128610	0.582	0.341217	0.164	0.719	0.717	NDF+ neurons	cytochrome c oxidase subunit IV
Smp_324070	0.581	0.568115	0.162	0.438	0.345	NDF+ neurons	Protein tramtrack, alpha isoform
Smp_145230	0.58	1.01813	0.16	0.188	0.03	NDF+ neurons	T box transcription factor TBX3
Smp_1502301	0.58	0.745614	0.16	0.25	0.106	NDF+ neurons	metal tolerance protein C3
Smp_084140	0.58	0.468148	0.16	0.375	0.254	NDF+ neurons	Sirtuin 2
Smp_3446203	0.58	0.330601	0.16	0.281	0.117	NDF+ neurons	hypothetical protein
Smp_150470	0.579	0.855455	0.158	0.219	0.07	NDF+ neurons	hypothetical protein
Smp_171060	0.579	0.648419	0.158	0.188	0.029	NDF+ neurons	hypothetical protein
Smp_152270	0.579	0.626453	0.158	0.344	0.241	NDF+ neurons	hypothetical protein
Smp_1811501	0.579	0.609772	0.158	0.25	0.099	NDF+ neurons	ATP binding cassette sub family G
Smp_180370	0.578	0.835787	0.156	0.25	0.11	NDF+ neurons	nucleolar protein 10
Smp_0124401	0.578	0.523473	0.156	0.344	0.215	NDF+ neurons	glucose transport protein
Smp_128350	0.577	0.950401	0.154	0.156	0.003	NDF+ neurons	PR domain zinc finger protein 1
Smp_319340	0.576	0.74086	0.152	0.188	0.039	NDF+ neurons	hypothetical protein
Smp_000470	0.576	0.307492	0.152	0.438	0.332	NDF+ neurons	carbohydrate kinase domain containing protein
Smp_063680	0.575	0.705423	0.15	0.156	0.006	NDF+ neurons	hypothetical protein
Smp_340070	0.575	0.577848	0.15	0.375	0.287	NDF+ neurons	hypothetical protein
Smp_1326401	0.574	0.467205	0.148	0.344	0.229	NDF+ neurons	CDP_diacylglycerol__inositol 3_phosphatidyltransferase
Smp_069400	0.573	0.729657	0.146	0.156	0.009	NDF+ neurons	regulator of G protein signaling 3
Smp_085520	0.573	0.432798	0.146	0.438	0.359	NDF+ neurons	Vacuolar ATP synthase subunit E_like protein
Smp_005910	0.573	0.363758	0.146	0.531	0.46	NDF+ neurons	protein tyrosine phosphatase type IVA 1
Smp_342330	0.572	0.664969	0.144	0.25	0.12	NDF+ neurons	hypothetical protein
Smp_1759003	0.572	0.511854	0.144	0.25	0.109	NDF+ neurons	synaptotagmin
Smp_141820	0.572	0.450369	0.144	0.375	0.279	NDF+ neurons	hypothetical protein
Smp_033610	0.572	0.301544	0.144	0.5	0.43	NDF+ neurons	NADH dehydrogenase (ubiquinone) 1 beta
Smp_309430	0.572	0.274476	0.144	0.594	0.503	NDF+ neurons	Structural maintenance of chromosomes protein 3
Smp_135960	0.571	0.499898	0.142	0.312	0.199	NDF+ neurons	transmembrane protein 11
Smp_0255601	0.571	0.321402	0.142	0.438	0.339	NDF+ neurons	hypothetical protein
Smp_032230	0.571	0.321224	0.142	0.5	0.433	NDF+ neurons	mitochondrial fission 1 protein
Smp_072460	0.57	0.644337	0.14	0.281	0.168	NDF+ neurons	phosphomevalonate kinase
Smp_049680	0.57	0.404847	0.14	0.469	0.427	NDF+ neurons	Corepressor interacting with RBPJ 1
Smp_004910	0.57	0.368282	0.14	0.5	0.432	NDF+ neurons	RAB14, member RAS oncogene family
Smp_007070	0.569	0.967715	0.138	0.156	0.021	NDF+ neurons	neuropeptide Y receptor invertebrate
Smp_333480	0.569	0.788722	0.138	0.156	0.02	NDF+ neurons	Liprin_beta_2
Smp_097740	0.569	0.631717	0.138	0.188	0.055	NDF+ neurons	hypothetical protein
Smp_0733901	0.569	0.521474	0.138	0.312	0.207	NDF+ neurons	Alpha and gamma adaptin binding protein p34
Smp_0882401	0.569	0.466463	0.138	0.375	0.288	NDF+ neurons	hypothetical protein
Smp_070770	0.569	0.43153	0.138	0.375	0.271	NDF+ neurons	Ufm1 conjugating enzyme 1
Smp_0293901	0.569	0.405439	0.138	0.312	0.192	NDF+ neurons	vacuolar V type H(+) ATPase B subunit
Smp_075210	0.569	0.300967	0.138	0.531	0.489	NDF+ neurons	prohibitin
Smp_0740001	0.569	0.290038	0.138	0.625	0.613	NDF+ neurons	hypothetical protein
Smp_0389501	0.569	0.281239	0.138	0.625	0.554	NDF+ neurons	lactate dehydrogenase protein
Smp_017290	0.568	0.63465	0.136	0.312	0.219	NDF+ neurons	hypothetical protein
Smp_1393402	0.568	0.565981	0.136	0.219	0.09	NDF+ neurons	hypothetical protein
Smp_320620	0.568	0.493582	0.136	0.375	0.286	NDF+ neurons	26S protease regulatory subunit 4
Smp_021830	0.567	0.567372	0.134	0.281	0.174	NDF+ neurons	phosphatidylserine decarboxylase proenzyme 1
Smp_0898701	0.567	0.282848	0.134	0.625	0.601	NDF+ neurons	histone H2A
Smp_244190	0.566	0.771234	0.132	0.156	0.025	NDF+ neurons	hypothetical protein
Smp_323630	0.566	0.691661	0.132	0.312	0.224	NDF+ neurons	Putative pterin_4_alpha_carbinolamine dehydratase
Smp_055760	0.566	0.40336	0.132	0.344	0.244	NDF+ neurons	ATP dependent zinc metalloprotease YME1L1
Smp_3346301	0.565	0.816864	0.13	0.156	0.029	NDF+ neurons	Gamma_aminobutyric acid receptor subunit beta
Smp_157710	0.565	0.801223	0.13	0.219	0.105	NDF+ neurons	phosphoacetylglucosamine mutase
Smp_320270	0.565	0.287937	0.13	0.469	0.404	NDF+ neurons	Vacuolar protein sorting_associated protein 27
Smp_115290	0.564	0.35274	0.128	0.375	0.294	NDF+ neurons	Ran specific GTPase activating protein
Smp_099890	0.564	0.303043	0.128	0.594	0.567	NDF+ neurons	Receptor expression enhancing protein 5
Smp_127440	0.563	0.570815	0.126	0.281	0.173	NDF+ neurons	Serine rich adhesin for platelets
Smp_0101401	0.563	0.538523	0.126	0.312	0.222	NDF+ neurons	SRY (sex determining region Y) box 7
Smp_3445802	0.563	0.49673	0.126	0.344	0.26	NDF+ neurons	hypothetical protein
Smp_242450	0.563	0.429652	0.126	0.312	0.22	NDF+ neurons	abhydrolase domain containing protein 4
Smp_102690	0.563	0.404635	0.126	0.344	0.255	NDF+ neurons	Argonaute
Smp_0539401	0.563	0.286527	0.126	0.594	0.558	NDF+ neurons	heterogeneous nuclear ribonucleoprotein a
Smp_177790	0.562	0.627235	0.124	0.188	0.071	NDF+ neurons	iron sulfur cluster scaffold protein
Smp_1796601	0.562	0.60708	0.124	0.219	0.106	NDF+ neurons	hypothetical protein
Smp_122370	0.562	0.581381	0.124	0.375	0.302	NDF+ neurons	zinc finger protein
Smp_045750	0.562	0.526421	0.124	0.375	0.298	NDF+ neurons	cak assembly factor
Smp_042920	0.562	0.44609	0.124	0.281	0.176	NDF+ neurons	serine:threonine protein kinase 19
Smp_045400	0.562	0.265625	0.124	0.688	0.654	NDF+ neurons	protein odr 4
Smp_1731901	0.561	0.61885	0.122	0.156	0.037	NDF+ neurons	calcium dependent secretion activator 1
Smp_058240	0.561	0.267619	0.122	0.562	0.522	NDF+ neurons	Reticulon 4 (Neurite outgrowth inhibitor)
Smp_008850	0.56	0.542179	0.12	0.156	0.039	NDF+ neurons	fmrfamide receptor
Smp_140430	0.56	0.486128	0.12	0.219	0.109	NDF+ neurons	adenosine deaminase
Smp_343520	0.56	0.469105	0.12	0.344	0.256	NDF+ neurons	hypothetical protein
Smp_092780	0.56	0.38526	0.12	0.406	0.341	NDF+ neurons	snRNA activating protein complex subunit 3
Smp_054410	0.56	0.35359	0.12	0.344	0.252	NDF+ neurons	Adenine phosphoribosyltransferase, catalyzes the
Smp_148250	0.559	0.691215	0.118	0.156	0.042	NDF+ neurons	protein unc 79
Smp_162390	0.559	0.588745	0.118	0.125	0.007	NDF+ neurons	hypothetical protein
Smp_244090	0.558	0.693662	0.116	0.125	0.009	NDF+ neurons	zinc finger protein
Smp_336010	0.558	0.462613	0.116	0.156	0.041	NDF+ neurons	galanin receptor type 2
Smp_070100	0.558	0.426937	0.116	0.125	0.008	NDF+ neurons	hypothetical protein
Smp_032930	0.557	0.687113	0.114	0.188	0.082	NDF+ neurons	hypothetical protein
Smp_244010	0.557	0.45917	0.114	0.125	0.011	NDF+ neurons	serine:threonine protein kinase D1
Smp_126490	0.556	0.611879	0.112	0.219	0.124	NDF+ neurons	Lon protease protein, mitochondrial
Smp_065160	0.556	0.581244	0.112	0.25	0.167	NDF+ neurons	taz protein (tafazzin)
Smp_333040	0.556	0.574062	0.112	0.281	0.206	NDF+ neurons	28S ribosomal protein S9, mitochondrial
Smp_074080	0.556	0.554614	0.112	0.156	0.049	NDF+ neurons	serine:threonine protein kinase NLK
Smp_145310	0.556	0.554069	0.112	0.219	0.121	NDF+ neurons	hypothetical protein
Smp_144590	0.556	0.531873	0.112	0.156	0.049	NDF+ neurons	ras gtpase activating protein
Smp_337320	0.556	0.428951	0.112	0.312	0.234	NDF+ neurons	hypothetical protein
Smp_170230	0.556	0.425245	0.112	0.312	0.238	NDF+ neurons	rna recognition motif containing protein
Smp_0935401	0.556	0.405732	0.112	0.312	0.235	NDF+ neurons	activin receptor type 1
Smp_039640	0.556	0.37136	0.112	0.531	0.5	NDF+ neurons	Retinoblastoma binding protein 6
Smp_316440	0.556	0.328438	0.112	0.531	0.51	NDF+ neurons	AdoMet_dependent rRNA methyltransferase SPB1
Smp_123330	0.555	0.533912	0.11	0.219	0.123	NDF+ neurons	hypothetical protein
Smp_0604801	0.555	0.519417	0.11	0.312	0.249	NDF+ neurons	copine 9
Smp_009420	0.555	0.491895	0.11	0.25	0.159	NDF+ neurons	sel1 repeat containing protein 1B
Smp_1638402	0.555	0.368737	0.11	0.156	0.045	NDF+ neurons	protein fam79a
Smp_136320	0.555	0.304585	0.11	0.406	0.358	NDF+ neurons	GSK3 beta interaction protein
Smp_031270	0.554	0.506346	0.108	0.25	0.165	NDF+ neurons	hypothetical protein
Smp_3405301	0.554	0.501053	0.108	0.156	0.051	NDF+ neurons	hypothetical protein
Smp_1669301	0.554	0.47202	0.108	0.281	0.203	NDF+ neurons	ADP ribosylation factor protein 8B like
Smp_102510	0.554	0.432648	0.108	0.281	0.192	NDF+ neurons	peripheral type benzodiazepine receptor
Smp_053780	0.554	0.30675	0.108	0.531	0.529	NDF+ neurons	tRNA specific adenosine deaminase 2
Smp_094360	0.554	0.277144	0.108	0.344	0.256	NDF+ neurons	hepatitis B virus X associated protein hbxa
Smp_3424203	0.553	1.15294	0.106	0.156	0.054	NDF+ neurons	hypothetical protein
Smp_347390	0.553	0.928728	0.106	0.156	0.057	NDF+ neurons	hypothetical protein
Smp_307260	0.553	0.707295	0.106	0.125	0.02	NDF+ neurons	hypothetical protein
Smp_1753901	0.553	0.58062	0.106	0.125	0.02	NDF+ neurons	hypothetical protein
Smp_247250	0.553	0.514269	0.106	0.188	0.088	NDF+ neurons	signal peptide peptidase 2B
Smp_127050	0.553	0.406352	0.106	0.312	0.23	NDF+ neurons	dna repair protein rad50
Smp_015900	0.553	0.396505	0.106	0.281	0.201	NDF+ neurons	hypothetical protein
Smp_0683401	0.553	0.310529	0.106	0.469	0.438	NDF+ neurons	hypothetical protein
Smp_2002402	0.553	0.25177	0.106	0.312	0.219	NDF+ neurons	universal stress protein
Smp_121810	0.552	0.605349	0.104	0.188	0.095	NDF+ neurons	protein shq1
Smp_196290	0.552	0.602576	0.104	0.156	0.056	NDF+ neurons	ubiquitin specific peptidase (c family); ubiquitin carboxyl terminal hydrolase
Smp_340730	0.552	0.486328	0.104	0.219	0.126	NDF+ neurons	hypothetical protein
Smp_244900	0.552	0.467222	0.104	0.406	0.371	NDF+ neurons	hypothetical protein
Smp_247950	0.552	0.443116	0.104	0.125	0.022	NDF+ neurons	hypothetical protein
Smp_343470	0.552	0.382223	0.104	0.5	0.47	NDF+ neurons	hypothetical protein
Smp_329520	0.552	0.343228	0.104	0.375	0.333	NDF+ neurons	Protein bcn92
Smp_005320	0.551	0.428154	0.102	0.219	0.133	NDF+ neurons	hypothetical protein
Smp_0932301	0.551	0.411552	0.102	0.344	0.293	NDF+ neurons	actin protein 10
Smp_142960	0.55	0.554758	0.1	0.281	0.211	NDF+ neurons	glutathione synthetase
Smp_3271302	0.55	0.528444	0.1	0.125	0.028	NDF+ neurons	hypothetical protein
Smp_089100	0.55	0.494167	0.1	0.188	0.096	NDF+ neurons	gamma glutamyltransferase 7
Smp_160530	0.55	0.379698	0.1	0.281	0.206	NDF+ neurons	hypothetical protein
Smp_104520	0.55	0.36244	0.1	0.344	0.27	NDF+ neurons	vacuolar protein sorting 45
Smp_3320101	0.55	0.260538	0.1	0.531	0.557	NDF+ neurons	Succinate__CoA ligase [ADP_forming] subunit beta
Smp_158560	0.549	0.569101	0.098	0.25	0.176	NDF+ neurons	serine:threonine protein kinase MRCK alpha
Smp_150020	0.549	0.517852	0.098	0.125	0.029	NDF+ neurons	Amyloid beta A4 protein binding family
Smp_019100	0.549	0.299534	0.098	0.344	0.276	NDF+ neurons	EH domain containing protein 1
Smp_1428801	0.548	0.727395	0.096	0.156	0.069	NDF+ neurons	protein tag d; protein tag c; minor histocompatibility protein ha
Smp_161380	0.548	0.574469	0.096	0.125	0.032	NDF+ neurons	DNA polymerase gamma
Smp_3428802	0.548	0.558472	0.096	0.125	0.03	NDF+ neurons	hypothetical protein
Smp_327500	0.548	0.454039	0.096	0.219	0.137	NDF+ neurons	Ubiquinone biosynthesis protein COQ4 homolog, mitochondrial
Smp_154270	0.548	0.441163	0.096	0.156	0.065	NDF+ neurons	3' phosphoadenosine 5' phosphosulfate synthase
Smp_153250	0.548	0.43668	0.096	0.188	0.1	NDF+ neurons	Mediator of RNA polymerase II transcription
Smp_162380	0.548	0.414267	0.096	0.312	0.26	NDF+ neurons	isoamyl acetate hydrolyzing esterase 1
Smp_071960	0.548	0.308562	0.096	0.375	0.346	NDF+ neurons	hypothetical protein
Smp_000310	0.548	0.295769	0.096	0.438	0.392	NDF+ neurons	transmembrane protein 41B
Smp_048990	0.547	0.606388	0.094	0.125	0.034	NDF+ neurons	beclin 1
Smp_2460101	0.547	0.528228	0.094	0.188	0.104	NDF+ neurons	sodium:myo inositol cotransporter
Smp_1581701	0.547	0.528045	0.094	0.125	0.031	NDF+ neurons	hypothetical protein
Smp_241750	0.547	0.483906	0.094	0.219	0.143	NDF+ neurons	protein SAAL1
Smp_3404402	0.547	0.387438	0.094	0.125	0.03	NDF+ neurons	hypothetical protein
Smp_1340501	0.546	0.456508	0.092	0.125	0.034	NDF+ neurons	voltage dependent calcium channel subunit
Smp_213790	0.546	0.44271	0.092	0.156	0.07	NDF+ neurons	family C54 unassigned peptidase (C54 family)
Smp_087920	0.546	0.406145	0.092	0.281	0.217	NDF+ neurons	NEDD8 activating enzyme E1 regulatory subunit
Smp_0236201	0.546	0.375903	0.092	0.219	0.138	NDF+ neurons	FERM domain containing protein 5
Smp_004260	0.546	0.347714	0.092	0.312	0.259	NDF+ neurons	sorting nexin 6
Smp_1277703	0.545	0.523021	0.09	0.156	0.071	NDF+ neurons	ras GTP exchange factor
Smp_2456301	0.545	0.490793	0.09	0.125	0.036	NDF+ neurons	hypothetical protein
Smp_1052203	0.545	0.489561	0.09	0.438	0.435	NDF+ neurons	hypothetical protein
Smp_244580	0.545	0.470352	0.09	0.156	0.071	NDF+ neurons	protein EFR3 B
Smp_087930	0.545	0.445551	0.09	0.219	0.145	NDF+ neurons	ATP binding cassette sub family B
Smp_167170	0.545	0.43385	0.09	0.312	0.259	NDF+ neurons	ancient ubiquitous protein
Smp_140490	0.545	0.430141	0.09	0.156	0.07	NDF+ neurons	protein kinase C and casein kinase substrate
Smp_267170	0.545	0.362673	0.09	0.375	0.344	NDF+ neurons	ras GTP binding protein 4b
Smp_165960	0.545	0.276247	0.09	0.312	0.257	NDF+ neurons	mRNA decapping enzyme 1A
Smp_123180	0.544	0.58732	0.088	0.188	0.109	NDF+ neurons	NEDD4 E3 ubiquitin protein ligase WWP1
Smp_165260	0.544	0.578323	0.088	0.156	0.078	NDF+ neurons	WW domain protein (E3 ubiquitin ligase) family
Smp_1599901	0.544	0.512116	0.088	0.188	0.109	NDF+ neurons	Voltage gated calcium channel, L type, alpha
Smp_140180	0.544	0.511292	0.088	0.188	0.114	NDF+ neurons	transmembrane emp24 domain containing protein 7
Smp_149420	0.544	0.385279	0.088	0.281	0.216	NDF+ neurons	held out wings
Smp_2459201	0.544	0.383201	0.088	0.188	0.107	NDF+ neurons	zinc finger CCHC domain containing protein 4
Smp_2670401	0.544	0.305657	0.088	0.219	0.143	NDF+ neurons	Exosome complex exonuclease RRP4
Smp_212490	0.543	0.629839	0.086	0.125	0.041	NDF+ neurons	protein transport protein Sec31A
Smp_246260	0.543	0.575477	0.086	0.188	0.116	NDF+ neurons	acidic fibroblast growth factor intracellular
Smp_018310	0.543	0.518003	0.086	0.219	0.149	NDF+ neurons	hypothetical protein
Smp_017520	0.543	0.517594	0.086	0.125	0.042	NDF+ neurons	inositol polyphosphate 1 phosphatase
Smp_138430	0.543	0.41165	0.086	0.188	0.113	NDF+ neurons	regulator of G protein signaling
Smp_1269902	0.543	0.400529	0.086	0.125	0.039	NDF+ neurons	synapsin
Smp_193440	0.543	0.400059	0.086	0.375	0.352	NDF+ neurons	Cell division cycle and apoptosis regulator
Smp_210540	0.543	0.358176	0.086	0.344	0.317	NDF+ neurons	Cysteine rich PDZ binding protein
Smp_144200	0.543	0.337932	0.086	0.375	0.357	NDF+ neurons	hypothetical protein
Smp_1682001	0.543	0.320924	0.086	0.188	0.106	NDF+ neurons	F box only protein 33
Smp_246710	0.543	0.303765	0.086	0.188	0.105	NDF+ neurons	protein regulator of cytokinesis 1
Smp_156000	0.543	0.303752	0.086	0.25	0.182	NDF+ neurons	oxysterol binding protein 9
Smp_043990	0.543	0.303321	0.086	0.406	0.379	NDF+ neurons	basigin
Smp_148140	0.543	0.284017	0.086	0.344	0.297	NDF+ neurons	hypothetical protein
Smp_0575902	0.543	0.255212	0.086	0.219	0.137	NDF+ neurons	hypothetical protein
Smp_0360201	0.542	0.490366	0.084	0.312	0.257	NDF+ neurons	hypothetical protein
Smp_152530	0.542	0.442385	0.084	0.156	0.078	NDF+ neurons	hypothetical protein
Smp_066670	0.542	0.431724	0.084	0.156	0.079	NDF+ neurons	syntaxin 1a
Smp_136740	0.542	0.409059	0.084	0.375	0.34	NDF+ neurons	torsin family 1, member B (torsin B)
Smp_0089001	0.542	0.367609	0.084	0.344	0.331	NDF+ neurons	eukaryotic translation
Smp_014780	0.541	0.598528	0.082	0.188	0.119	NDF+ neurons	alpha actinin, sarcomeric
Smp_071550	0.541	0.544261	0.082	0.219	0.16	NDF+ neurons	VPS33B interacting protein
Smp_005010	0.541	0.542712	0.082	0.188	0.12	NDF+ neurons	chitobiosyldiphosphodolichol
Smp_163050	0.541	0.469813	0.082	0.125	0.046	NDF+ neurons	nadp dependent isocitrate dehydrogenase; isocitrate dehydrogenase (nadp) mitochondrial
Smp_181050	0.541	0.432968	0.082	0.219	0.157	NDF+ neurons	hypothetical protein
Smp_064400	0.541	0.371884	0.082	0.312	0.264	NDF+ neurons	hypothetical protein
Smp_032780	0.541	0.345563	0.082	0.281	0.229	NDF+ neurons	dolichyl phosphate beta glucosyltransferase
Smp_037120	0.541	0.344583	0.082	0.375	0.355	NDF+ neurons	Mitochondrial 39S ribosomal protein L27 (L27mt)
Smp_035030	0.541	0.326097	0.082	0.281	0.222	NDF+ neurons	Dosage compensation regulator
Smp_1737601	0.54	0.675022	0.08	0.156	0.084	NDF+ neurons	hypothetical protein
Smp_329680	0.54	0.60864	0.08	0.469	0.497	NDF+ neurons	Dol_P_Man:Man(6)GlcNAc(2)_PP_Dol alpha_1,2_mannosyltransferase
Smp_060270	0.54	0.484577	0.08	0.312	0.273	NDF+ neurons	protein jagunal
Smp_147650	0.54	0.443963	0.08	0.219	0.16	NDF+ neurons	methylenetetrahydrofolate dehydrogenase
Smp_143060	0.54	0.443249	0.08	0.344	0.319	NDF+ neurons	clathrin coat assembly protein ap17
Smp_246680	0.54	0.429428	0.08	0.188	0.117	NDF+ neurons	hypothetical protein
Smp_045230	0.54	0.419154	0.08	0.219	0.154	NDF+ neurons	hypothetical protein
Smp_000150	0.54	0.416329	0.08	0.219	0.157	NDF+ neurons	phd finger protein 10
Smp_0670102	0.54	0.382483	0.08	0.156	0.08	NDF+ neurons	RUN domain containing protein 1
Smp_341200	0.54	0.374924	0.08	0.281	0.224	NDF+ neurons	hypothetical protein
[truncated: 5,908 more rows]

## Sheet: S.Data3-Literature markers
Supplementary Data 3. Markers curated from literature
S. mansoni literature
Stem/Germ	H2A (Smp_086860)	Anderson, et al., 2012	PMID: 22414701
	H2B (Smp_108390)	Wang, et al., 2013	PMID: 23908765
	ago2-1 (Smp_179320)	Chen et al., 2010	PMID: 20582438
	PCNA (Smp_046500)	Wang, et al., 2013	PMID: 23908765
	inx (Smp_141290)	Wang, et al., 2013	PMID: 23908765
Tegument	Sm21.7 (Smp_086480)	Francis P, Bickle Q., 1992	PMID: 1371327
	Annexin B2 (Smp_077720)	Tararam et al., 2010	PMID: 20417203
	Annexin (Smp_045550)	Tararam et al., 2010	PMID: 20417203
	TAL7 (Smp_042140)	Fitzsimmons et al, 2012	PMID: 22509417
	TAL10 (Smp_074460)	Fitzsimmons et al., 2012	PMID: 22509417
	TAL12 (Smp_045010)	Fitzsimmons et al., 2012	PMID: 22509417
	TAL13 (Smp_042150)	Fitzsimmons et al., 2012	PMID: 22509417
	fimbrin (Smp_037230)	Wendt, et al., 2018	PMID: 29557781
Markers in general literature and general reviews
Muscle	MyoD	Olson, 1990	PMID: 2253873
	Muscle LIM protein	Arber, et al., 1994	PMID: 7954791
	Troponin	Gomes, et al., 2000	PMID: 12665242
	Myosin		Lodish H, Berk A, Zipursky SL, et al. Molecular Cell Biology. 4th edition. New York: W. H. Freeman; 2000. Section 18.3, Myosin: The Actin Motor Protein. Available from: https://www.ncbi.nlm.nih.gov/books/NBK21724/
Nerve	neuroendocrine protein 7b2	Mbikay, et al., 2001	PMID: 11439082
	Smkk7 (Smp_194830)	Manuel, SJ (2010).	http://etheses.whiterose.ac.uk/1603/
	NMDA receptor	Laube, et al., 1997	PMID: 9115742

## Sheet: S.Data4-Cloning
Supplementary Data 4. Primers used for cloning
Cluster	Gene ID	Gene Name	Forward Primer	Reverse Primer	Region (CDS)	Size (bp)		BLAST of clones (Gene ID/Score/E-val/%ID) - Top hit	Second highest gene hit
Positional muscle	Smp_161510	hypothetical protein	GTGGACAACCAAGTCCAACA	TGATGTGGCAGCATTTGATT	515-1362	848		Smp_161510 / 797 / 0 / 99.6	Smp_056640 / 21 / 0.062 / 100
	Smp_167140	wnt	TCATTCCCAAGTTCCCATTC	GGCGATACCACAGGAAGATT	210-1028	819		Smp_167140 / 795 / 0 / 98.9	Smp_156540 / 21 / 0.059 / 96.0
	Smp_059170	troponin I	TGACGATATGGATGGACGTG	CAAGTGGCCTTTAATTGAGCA	99-816	718		Smp_059170 / 509 / 0 / 99.8	Smp_138240 / 21 / 0.058 / 100
myoD+ muscle	Smp_153210	rhodopsin orphan GPCR	CATTACCAGAGAAATGGCAACA	GTTGTTGTTGTGGTGGTGGT	116-988	873		Smp_153210 / 734 / 0 / 98.4	Smp_126730 / 19 / 1.0 / 92.6
	Smp_167400	transcription factor sum 1 (myoD)	TTGCGTAAACGTGGTCGTTA	TCAGGTCTGCATTCTGTTGG	2101-2987	887		Smp_167400 / 804 / 0 / 98.8	Smp_311870 / 21 / 0.065 / 100
actin-2+ muscle	Smp_307020/307010	Actin-2	CAGTGTTCCCTTCCATCGTT	GTGAACAATACCCGGACCAG	89-1116	1028		Smp_307020 / 913 / 0 / 99.8	Smp_307010 / 905 / 0 / 99.6
Tegument 1	Smp_022450	hypothetical protein	GGAAAGCCGAAGCGTAAAAC	ACATGTAGCTGTGATGAAAAGCA	6-305	300		Smp_022450 / 400 / 0 / 100	Smp_307640 / 18 / 2.1 / 100
	Smp_077720	annexin B2	CGCTGAAAATGATGCAGAAC	TCCTCTCGTGTTCCAAGTCC	51-866	816		Smp_077720 / 740 / 0 / 99.3	Smp_164100 / 21 / 0.06 / 93.1
	Smp_180620	MEG 17	TTGATGTTGGTCCTTGTGTCA	GCCTTCCATATTTGTCCATCA	19-193	174		Smp_180620 / 154 / 6.2E-82 / 100	Smp_335780 / 89 / 3.8E-43 / 100
	Smp_138070	MEG-3 (Grail) family	TGTACGACATTGTGGTGGACA	TCTGTTTTGGGAATTCAACG	10-312	303		Smp_138070 / 183 / 6.6E-99 / 99	Smp_138080 / 131 / 7.1E-68 / 96.7
	Smp_307220	MEG4.1	TTGGTATATTATGTATTGTGGGTTTGA	ATTGATTTGTCGTAATAGTATTTTGG	17-377	360		Smp_307220 / 394 / 0 / 99.5	Smp_307240 / 84 / 1.5E-39 / 100
	Smp_025370	lipopolysaccharide induced	GAGTGATAGTAGAGAGGACCCACCA	CTAAGTCACGGTTGCATACTGG	3-174	172		Smp_025370 / 211 / 1.1E-115 / 100	Smp_060210 / 20 / 0.11 / 95.8
Tegument 2	Smp_030010	Ccdc74	CCAAAACTGATGCACTTGGA	CCACGTGTAGGTGAATGCTT	26-965	940		Smp_030010 / 726 / 0 / 99.5	Smp_212860 / 20 / 0.26 / 100
	Smp_181470	NMDA receptor glutamate binding chain	ACCCCCACCTCTTTATCCAC	GCACGTGCAATACCAGCTA	102-917	816		Smp_181470 / 785 / 0 / 99.9	Smp_150500 / 21 / 0.062 / 86.7
	Smp_169460	RAB18, member RAS oncogene family	TGGATTCAAACATTGTTGATTTAGA	CACGTAAAACAACGTTATTCTCTTTA	2-601	600		Smp_169460 / 449 / 0 / 99.3	Smp_131650 / 19 / 0.63 / 100
	Smp_169040	mboat	TCCCTGGAGTATTGGAGACG	GATCAATGACGGGAGTGACA	473-1642	1170		Smp_169040 / 790 / 0 / 98.2	Smp_146100 / 20 / 0.27 / 95.8
Parenchymal 1	Smp_090080	Serpin	GGAATCCATTTGGTGCTCAA	GCAGCTATGATTGGCATTGTT	239-1190	952		Smp_090080 / 827 / 0 / 99.4	Smp_158240 / 20 / 0.27 / 100
Parenchymal 2	Smp_141610	cathepsin b	ATTGATGCTAGACGACATAAACG	CCAGCATTGACATCACTTTCA	73-1022	950		Smp_141610 / 258 / 7.5E-144 / 98.9	Smp_138880 / 19 / 0.31 / 100
	Smp_030000	leucine aminopeptidase (M17 family)	TTCCCGGTCTCTTGTTTGAC	AATGCCAAACCTGCTGAAAC	28-965	938		Smp_030000 / 421 / 0 / 99.8	Smp_012480 / 19 / 1.0 / 100
Stem/Germinal	Smp_086860	histone H2A	TGTCTGGACGAGGTAAAGGTG	TACTCTTGAGATTGAGACTTCTTAGCA	2-401	400		Smp_086860 / 371 / 0 / 100	Smp_089870 / 20 / 0.12 / 86.4
	Smp_032950	Calcium binding EF hand,domain containing protein	TTGTCCATGGAGGATATCAGG	AAAAACTGGACCAGCTCATCA	4-203	200		Smp_032950 / 181 / 5.3E-98 / 100	Smp_343250 / 19 / 0.25 / 100
7b2/pc2+ neuron	Smp_073270	neuroendocrine protein 7b2	GTGCGGTCAAATATTGGCTA	TGTCCCGAGACAAAATCAGTT	63-839	777		Smp_073270 / 251 / 1.3E-139 / 96.5	Smp_132000 / 19 / 0.37 / 100
Sm-kk7+ neuron	Smp_203580	hypothetical protein	GGTTCAGGTGATTCTTATTTTAGCC	ATCTTCCATAATAGTCCTCAGCAAA	12-241	230		Smp_203580 / 193 / 4.7E-105 / 100	Smp_144020 / 20 / 0.081 / 100
	Smp_194830	Smkk7	TGAAGCTCTACTTCATTTTCTTTCTG	TCATCATAGGTATCCACGTGCT	2-221	220		Smp_194830 / 110 / 1.5E-55 / 100	Smp_347740 / 17 / 4.6 / 100
gnai+ neuron	Smp_246100	guanine nucleotide binding protein G(i) alpha	TGCATGGAGTGAACCAGCTA	CATCTATAACAGCATCAAATACAACTC	9-1024	1016		Smp_246100 / 865 / 0 / 98.5	Smp_005790 / 30 / 3.1E-7 / 87.9
ambiguous 1	Smp_132210	f box only protein 32	CCTGGAGGTCAGTGGCTAAA	CTCGCTTCCAATCACAATCA	31-934	904		Smp_132210 / 505 / 0 / 99.6	Smp_165230 / 20 / 0.26 / 100
Others (markers used in other studies)
Gut primordia	Smp_103610	cathepsin B (gut)	TCGATTCCAGGAAGAAATGG	TCATCACGACCACGCACTAT	278-980	702		Smp_103610 / 509 / 0 / 98.1	Smp_067060 / 441 / 0 / 95
Positional muscle	Smp_062560	frzb2	ATGCACCAGTTTGTGTCGAT	TAAAAGGCGACGTGTTGTGT	254-1113	860		Smp_062560 / 678 / 0 / 99	Smp_337010 / 18 / 3.1 / 100
Tegument	Smp_105410	Glucose transport protein (gtp-4)	ATCTCTTCGTGGTGGAATCG	CTGTTCGAGCTGTTGTTGGA	Wendt et al., (2018)			Smp_105410 / 649 / 0 / 100	Smp_012440 / 22 / 0.013 / 82.4
Tegument	Smp_181530 (Smp_335630)	tsp2	ATGGCTCTTGGTTGTGGGTA	CCGCGCTTTATAGCCAATAG	Collins et al., (2016)			Smp_335630 / 561 / 0 / 98.8	Smp_247450 / 20 / 0.16 / 100
Stem cells	Smp_108390 / Smp_205660	h2b	GCCTCCTAAAGTTGTGTCTGG	GACCCACTGTACTTCGTCACTG	Collins et al., (2013)			Smp_108390 / 175 / 2.7E-94 / 100	Smp_205660 / 175 / 2.7E-94 / 100
Clones of probes that did not work (noisy background signal / unable to determine cell types)							Tested in
	Smp_169730	fascin	CTGGAACAGCATTACGACGA	TAAAACCCATCCCACCGATA	116-985	870	schistosomula
	Smp_176110	hypothetical protein	AATGACGACGACGATGATGA	AATGTCGGTGAAGTCGGTGT	715-1523	809	schistosomula
	Smp_004810	serine/threonine-protein phosphatase	CCCTCAAAATATGCGGTGAT	ATTTCCCTTTCGCTTTAGCC	86-820	735	schistosomula
	Smp_247020 (Smp_005860)	heterogeneous nuclear ribonucleoprotein k	ATGTTTGCCCGAAGCTGA	TTAAGACCATCCGCCATACC	8-1112	1105	schistosomula
	Smp_091460	hypothetical protein	AATGACGACGACGATGATGA	AACCACAACCATTTTCAGCA	11-1015	1005	schistosomula
	Smp_072720	AN1 type zinc finger protein 6	CCCTCAAAATATGCGGTGAT	GGATTTCTTCTTGGCCTGATT	2-616	615	schistosomula and adult
	Smp_152550	phosphatidylinositol-binding clathrin assembly protein	TGGTGATATGCGGACAATGC	CCAGGAGACATCATCACAGGA	524-1501	978	adult
	Smp_332850	SH3-domain-containing kinase binding protein 1	CGAATGCGGCTCCTGATTTT	ACCTCTGCAGTGATAACCCA	860-1830	971	adult
	Smp_171640	Eps15-related	TCAAAGTTCTGTGTGCTGCC	TGATCCGACCGAAGCAGTAA	163-1153	991	adult
	Smp_046630	hypothetical protein	ATCAGGAGAATGTCGCACAG	CCAGTCAACCTTTCAACAACA	66-287	222	schistosomula
	Smp_095360	fatty acid binding protein, putative	CTCGACAGATTGGGAACACA	AATTGCGAATGGCAGTAACG	86-385	300	schistosomula
	Smp_096790	hypothetical protein	TGAAATTCCTCCTCGGTTTAAG	CAATTTTCTAGGCGTTTATTCAA	2-260	259	schistosomula
	Smp_011830	hypothetical protein	TCATCTGCGTTTTTGTCGTC	TCGATTCAACTGCCTCCCTA	17-619	603	schistosomula
	Smp_083240	hypothetical protein	CCCACTATCATGGATTCCACA	ATCGCATTCTCCCGTCCA	30-434	405	schistosomula
	Smp_083730	hypothetical protein	ACAGCAGAGAAAACCGAAGA	GCATCACTGAGTTTGTTGTTTC	37-859	823	schistosomula
	Smp_141290	innexin	AAGCCTACGGGCGATAATTT	CGGCGAAGGTAATCATCAAT	31-1046	1016	schistosomula
	Smp_044280	rRNA 2' O methyltransferase fibrillarin	CAGAATCAGGCGGAGGTTT	AGCAGTTACCATCGCGTGAC	8-957	950	schistosomula
	Smp_054240	translationally-controlled tumor protein homolog	TTCACAGACTCGCACTGTCC	TCCATCCTTGAAGAAAACGAA	40-492	453	schistosomula
	Smp_076740	ribosomal protein saa; ribosomal protein rpsa	CTTGCTGACGCCCTAAAGTC	GGGCTTCCTCATGATCCATA	19-349	331	schistosomula
	Smp_085300	ribosomal protein L22	TGCAAAATCCGTCCCTAAAC	TCCTCTTCATCATCCGTATCTTC	6-389	384	schistosomula

## Sheet: S.Data5-Plana_Schisto_ortho
Supplementary Data 5. Orthologous genes for S. mediterranea and S. mansoni used in the Random Forest Analysis Random Forest Analysis
S. mediterranea_ID	S. mansoni_ID	S. mansoni gene description
dd_Smed_v6_10018_0	Smp_321450	TELO2-interacting protein 1 homolog
dd_Smed_v6_10020_0	Smp_118040	neuropeptide receptor
dd_Smed_v6_10058_0	Smp_308830	Uncharacterized protein KIAA1257
dd_Smed_v6_10066_0	Smp_070310	ecotropic viral integration site 5 protein
dd_Smed_v6_1008_0	Smp_158430	hepatotoxic ribonuclease omega 1
dd_Smed_v6_10092_0	Smp_340450	hypothetical protein
dd_Smed_v6_1010_0	Smp_341900	hypothetical protein
dd_Smed_v6_10129_0	Smp_153530	nucleoside diphosphate kinase 7
dd_Smed_v6_10140_0	Smp_341960	hypothetical protein
dd_Smed_v6_10171_0	Smp_135040	gamma aminobutyric acid receptor subunit
dd_Smed_v6_1021_0	Smp_171780	SPARC protein
dd_Smed_v6_10221_0	Smp_175270	hypothetical protein
dd_Smed_v6_10228_0	Smp_178710	centrosomal protein of 104 kDa
dd_Smed_v6_10244_0	Smp_344930	hypothetical protein
dd_Smed_v6_10259_0	Smp_314500	hypothetical protein
dd_Smed_v6_10264_0	Smp_151020	transmembrane protein 17
dd_Smed_v6_10271_0	Smp_126970	WD repeat containing protein 96
dd_Smed_v6_10301_0	Smp_066730	hypothetical protein
dd_Smed_v6_10315_0	Smp_342820	hypothetical protein
dd_Smed_v6_10316_0	Smp_312610	Monocyte to macrophage differentiation factor 2
dd_Smed_v6_10318_0	Smp_157310	PDZ and LIM domain protein 7
dd_Smed_v6_10325_0	Smp_203500	allatostatin receptor
dd_Smed_v6_1033_0	Smp_087760	Ferritin 1 heavy chain
dd_Smed_v6_10460_0	Smp_344190	hypothetical protein
dd_Smed_v6_10518_0	Smp_137940	guanylate kinase
dd_Smed_v6_1052_0	Smp_246800	hypothetical protein
dd_Smed_v6_1053_0	Smp_140610	iron:zinc purple acid phosphatase protein
dd_Smed_v6_1054_0	Smp_020550	low density lipoprotein receptor (ldl)
dd_Smed_v6_10544_0	Smp_165760	IQ domain containing protein
dd_Smed_v6_10562_0	Smp_246460	TRAF3 interacting protein 1
dd_Smed_v6_10575_0	Smp_019900	Fasciculation and elongation protein zeta 2
dd_Smed_v6_10585_0	Smp_165440	netrin receptor unc 5
dd_Smed_v6_10615_0	Smp_079420	ankyrin repeat domain containing protein 42
dd_Smed_v6_10636_0	Smp_072460	phosphomevalonate kinase
dd_Smed_v6_10638_0	Smp_244790	intraflagellar transport protein 172
dd_Smed_v6_10640_0	Smp_145040	hypothetical protein
dd_Smed_v6_10646_0	Smp_307090	ABC transporter A family member 2
dd_Smed_v6_10677_0	Smp_244820	calpain 7 protein
dd_Smed_v6_10683_0	Smp_161850	monocarboxylate transporter
dd_Smed_v6_10689_0	Smp_130070	nephrin
dd_Smed_v6_1070_0	Smp_343740	hypothetical protein
dd_Smed_v6_10716_0	Smp_143300	fibrillin 1
dd_Smed_v6_10718_0	Smp_331700	Smp_331700
dd_Smed_v6_10734_0	Smp_241950	HMG-CoA synthase
dd_Smed_v6_10741_0	Smp_125460	zinc finger protein
dd_Smed_v6_10751_0	Smp_147520	Tripartite motif containing protein 37
dd_Smed_v6_10790_0	Smp_102160	vesicle associated membrane protein 1
dd_Smed_v6_10820_0	Smp_170430	D aspartate oxidase
dd_Smed_v6_10822_0	Smp_177780	hypothetical protein
dd_Smed_v6_10833_0	Smp_247530	deleted in lung and esophageal cancer protein 1
dd_Smed_v6_10841_0	Smp_133620	E3 ubiquitin protein ligase LRSAM1
dd_Smed_v6_1088_0	Smp_212710	gynecophoral canal protein
dd_Smed_v6_10893_0	Smp_156720	tetratricopeptide repeat
dd_Smed_v6_10924_0	Smp_247620	nucleolysin TIA 1 p40
dd_Smed_v6_10926_0	Smp_245480	lisH domain containing protein ARMC9
dd_Smed_v6_10934_0	Smp_143480	hypothetical protein
dd_Smed_v6_10945_0	Smp_152390	hypothetical protein
dd_Smed_v6_10946_0	Smp_337150	hypothetical protein
dd_Smed_v6_10955_0	Smp_084140	Sirtuin 2
dd_Smed_v6_10962_0	Smp_165230	receptor for egg jelly 6
dd_Smed_v6_10968_0	Smp_311480	P2X purinoceptor 4
dd_Smed_v6_11000_0	Smp_179620	hypothetical protein
dd_Smed_v6_11008_0	Smp_197730	rrm containing protein seb 4
dd_Smed_v6_11010_0	Smp_059570	hypothetical protein
dd_Smed_v6_11017_0	Smp_194720	alpha beta hydrolase domain-containing protein
dd_Smed_v6_11023_0	Smp_155330	cyclin dependent kinase 14
dd_Smed_v6_11039_0	Smp_134500	calcium:calmodulin dependent 3',5' cyclic
dd_Smed_v6_11048_0	Smp_310470	hypothetical protein
dd_Smed_v6_1106_0	Smp_016600	solute carrier family 1
dd_Smed_v6_11072_0	Smp_026820	Centrosomal protein of 135 kDa (Cep135 protein)
dd_Smed_v6_11085_0	Smp_343820	hypothetical protein
dd_Smed_v6_11089_0	Smp_196690	Probable C terminal domain small phosphatase
dd_Smed_v6_11113_0	Smp_051130	ergs ets transcription factor; ergl ets transcription factor
dd_Smed_v6_11122_0	Smp_054070	TM2 domain containing protein 3
dd_Smed_v6_11150_0	Smp_035650	dorsal root ganglia homeobox protein
dd_Smed_v6_11172_0	Smp_026920	GTP cyclohydrolase I
dd_Smed_v6_11189_0	Smp_143910	coiled coil and C2 domain containing protein 2A
dd_Smed_v6_11196_0	Smp_158170	hypothetical protein
dd_Smed_v6_11225_0	Smp_323660	Tectonic-3
dd_Smed_v6_11226_0	Smp_034850	TWiK family of potassium channels protein 7
dd_Smed_v6_1123_0	Smp_071610	Lysosomal Pro X carboxypeptidase
dd_Smed_v6_11252_0	Smp_129770	Ankyrin-like protein
dd_Smed_v6_11261_0	Smp_008220	palmitoyltransferase ZDHHC11
dd_Smed_v6_11274_0	Smp_028360	tubulin epsilon chain
dd_Smed_v6_11285_0	Smp_052290	fibroblast growth factor receptor 1 like
dd_Smed_v6_11291_0	Smp_000910	cancer susceptibility candidate protein 1
dd_Smed_v6_11296_0	Smp_344870	hypothetical protein
dd_Smed_v6_11311_0	Smp_175930	ELAVprotein 2:3:4
dd_Smed_v6_1132_0	Smp_008660	gelsolin
dd_Smed_v6_11320_0	Smp_171580	aromatic amino acid decarboxylase
dd_Smed_v6_11335_0	Smp_145380	Beta ketoacyl synthase,domain containing protein
dd_Smed_v6_11342_0	Smp_015630	Glutamate-gated chloride channel subunit 2 isoform 1
dd_Smed_v6_11366_0	Smp_241510	histone H3
dd_Smed_v6_11425_0	Smp_162250	protein fantom
dd_Smed_v6_11447_0	Smp_132930	cubilin
dd_Smed_v6_11521_0	Smp_246660	LIM:homeobox protein Lhx3
dd_Smed_v6_11535_0	Smp_037900	family S12 unassigned peptidase (S12 family)
dd_Smed_v6_11559_0	Smp_154780	trimethylguanosine synthase
dd_Smed_v6_1161_0	Smp_345440	hypothetical protein
dd_Smed_v6_11630_0	Smp_046120	vesicular acetylcholine transporter
dd_Smed_v6_11650_0	Smp_174350	frizzled 4
dd_Smed_v6_11683_0	Smp_168730	carbonic anhydrase
dd_Smed_v6_11693_0	Smp_145230	T box transcription factor TBX3
dd_Smed_v6_1170_0	Smp_334120	Haloacid dehalogenase-like hydrolase domain-containing 5
dd_Smed_v6_11725_0	Smp_316390	Calcium-dependent secretion activator 1
dd_Smed_v6_11778_0	Smp_159330	hypothetical protein
dd_Smed_v6_11814_0	Smp_246650	dystroglycan
dd_Smed_v6_11823_0	Smp_139180	frizzled 5
dd_Smed_v6_11884_0	Smp_342730	hypothetical protein
dd_Smed_v6_11911_0	Smp_155360	DNA binding protein inhibitor ID 1
dd_Smed_v6_1196_0	Smp_126920	transmembrane protein 184c
dd_Smed_v6_11969_0	Smp_017710	Rab11 family interacting protein 4
dd_Smed_v6_11976_0	Smp_150380	sphingomyelin synthase 1
dd_Smed_v6_11991_0	Smp_144350	hypothetical protein
dd_Smed_v6_11997_0	Smp_132730	G protein coupled receptor fragment
dd_Smed_v6_12002_0	Smp_313490	Coiled-coil domain-containing protein 162
dd_Smed_v6_12010_0	Smp_095290	protein ovo
dd_Smed_v6_12056_0	Smp_336670	hypothetical protein
dd_Smed_v6_12057_0	Smp_189830	hypothetical protein
dd_Smed_v6_12111_0	Smp_132540	protein slit
dd_Smed_v6_12118_0	Smp_245680	irregular chiasm C roughest protein
dd_Smed_v6_12183_0	Smp_035460	hypothetical protein
dd_Smed_v6_12194_0	Smp_045480	protein numb
dd_Smed_v6_1224_0	Smp_128110	aquaporin 1
dd_Smed_v6_12252_0	Smp_162640	hypothetical protein
dd_Smed_v6_1226_0	Smp_045260	5 aminolevulinate synthase, nonspecific
dd_Smed_v6_12264_0	Smp_018170	zinc finger protein
dd_Smed_v6_12275_0	Smp_210860	dystrobrevin
dd_Smed_v6_12278_0	Smp_326740	ELKS/Rab6-interacting/CAST family member 1
dd_Smed_v6_1230_0	Smp_137750	calbindin 32
dd_Smed_v6_12317_0	Smp_138140	homeobox protein MOX 2
dd_Smed_v6_12378_0	Smp_081200	coiled coil domain containing protein 42 like 2
dd_Smed_v6_12396_0	Smp_344380	hypothetical protein
dd_Smed_v6_12410_0	Smp_248080	zinc finger protein
dd_Smed_v6_12423_0	Smp_246890	hypothetical protein
dd_Smed_v6_12480_0	Smp_137280	coiled coil domain containing protein 87
dd_Smed_v6_12520_0	Smp_311650	Nephrocystin-4
dd_Smed_v6_12567_0	Smp_246610	ras and EF hand domain containing protein
dd_Smed_v6_12584_0	Smp_146200	zyxin:trip6
dd_Smed_v6_12628_0	Smp_153540	EF hand calcium binding domain containing protein
dd_Smed_v6_12634_0	Smp_167400	transcription factor sum 1
dd_Smed_v6_12668_0	Smp_333710	Transmembrane protein 138
dd_Smed_v6_12681_0	Smp_144310	potassium voltage gated channel subfamily KQT
dd_Smed_v6_12684_0	Smp_180680	armadillo repeat containing protein 2
dd_Smed_v6_12689_0	Smp_301170	Smp_301170
dd_Smed_v6_12700_0	Smp_333840	Sodium-dependent serotonin transporter
dd_Smed_v6_12702_0	Smp_140030	intraflagellar transport 74
dd_Smed_v6_12703_0	Smp_150410	coiled coil domain containing protein C16orf93
dd_Smed_v6_12722_0	Smp_000620	class E basic helix loop helix protein 23
dd_Smed_v6_12731_0	Smp_149240	chromobox protein 2
dd_Smed_v6_12738_0	Smp_174380	F box:LRR repeat protein 16
dd_Smed_v6_12784_0	Smp_054470	thioredoxin
dd_Smed_v6_12786_0	Smp_244310	hypothetical protein
dd_Smed_v6_12816_0	Smp_133590	hypothetical protein
dd_Smed_v6_12834_0	Smp_045300	PDZ and LIM domain protein 2
dd_Smed_v6_12873_0	Smp_342270	hypothetical protein
dd_Smed_v6_12883_0	Smp_150520	high affinity choline transporter 1
dd_Smed_v6_12929_0	Smp_165570	ras dva small gtpase
dd_Smed_v6_12946_0	Smp_210510	BAI1 associated protein 3
dd_Smed_v6_12977_0	Smp_343770	hypothetical protein
dd_Smed_v6_1303_0	Smp_327570	UPF0691 protein C9orf116
dd_Smed_v6_13043_0	Smp_062900	tryparedoxin peroxidase
dd_Smed_v6_13047_0	Smp_212180	glucose dehydrogenase (acceptor)
dd_Smed_v6_13063_0	Smp_171860	hypothetical protein
dd_Smed_v6_13071_0	Smp_334450	Protein lev-9
dd_Smed_v6_13088_0	Smp_346270	hypothetical protein
dd_Smed_v6_13129_0	Smp_300140	Protein NDNF
dd_Smed_v6_13188_0	Smp_346250	hypothetical protein
dd_Smed_v6_13215_0	Smp_312010	Transcription factor SOX-2
dd_Smed_v6_13217_0	Smp_143260	hypothetical protein
dd_Smed_v6_13289_0	Smp_099240	Protein VTS1
dd_Smed_v6_13341_0	Smp_342010	hypothetical protein
dd_Smed_v6_13360_0	Smp_165150	serine:threonine protein phosphatase 6
dd_Smed_v6_13377_0	Smp_345430	hypothetical protein
dd_Smed_v6_13384_0	Smp_164360	hypothetical protein
dd_Smed_v6_13460_0	Smp_310510	hypothetical protein
dd_Smed_v6_13474_0	Smp_342950	hypothetical protein
dd_Smed_v6_13519_0	Smp_141350	x ray radiation resistance associated protein
dd_Smed_v6_13540_0	Smp_147260	RAS, family 10, member B like
dd_Smed_v6_13555_0	Smp_341880	hypothetical protein
dd_Smed_v6_13562_0	Smp_169360	kinesin protein kif26a
dd_Smed_v6_13597_0	Smp_152330	cAMP dependent protein kinase catalytic subunit
dd_Smed_v6_13605_0	Smp_210200	tubulin polyglutamylase ttll9
dd_Smed_v6_13619_0	Smp_342500	hypothetical protein
dd_Smed_v6_13677_0	Smp_017870	hypothetical protein
dd_Smed_v6_13697_0	Smp_301990	Neurexin-1
dd_Smed_v6_13788_0	Smp_151040	cyclin dependent kinase 5 activator 1
dd_Smed_v6_13812_0	Smp_342570	hypothetical protein
dd_Smed_v6_13837_0	Smp_077670	tRNA guanosine 2' O methyltransferase TRM11
dd_Smed_v6_13873_0	Smp_167370	copine 8
dd_Smed_v6_13910_0	Smp_344820	hypothetical protein
dd_Smed_v6_13985_0	Smp_062560	secreted frizzled protein
dd_Smed_v6_13998_0	Smp_319130	F-BAR and double SH3 domains protein 2
dd_Smed_v6_14004_0	Smp_166370	hypothetical protein
dd_Smed_v6_14012_0	Smp_198980	ccr4 not transcription complex
dd_Smed_v6_14053_0	Smp_049610	Meckel syndrome type 1 protein
dd_Smed_v6_14065_0	Smp_150420	coiled coil domain containing protein 61
dd_Smed_v6_14087_0	Smp_123720	hypothetical protein
dd_Smed_v6_14117_0	Smp_303000	hypothetical protein
dd_Smed_v6_14161_0	Smp_247810	hypothetical protein
dd_Smed_v6_14165_0	Smp_333860	Complement C1q tumor necrosis factor-related protein 3
dd_Smed_v6_14207_0	Smp_342190	hypothetical protein
dd_Smed_v6_14213_0	Smp_143190	hypothetical protein
dd_Smed_v6_14350_0	Smp_131620	forkhead associated domain containing protein
dd_Smed_v6_14375_0	Smp_346920	hypothetical protein
dd_Smed_v6_14391_0	Smp_156540	wnt family member wnt
dd_Smed_v6_14598_0	Smp_196410	dachshund
dd_Smed_v6_14655_0	Smp_140920	Glutamate receptor, ionotropic kainate 3
dd_Smed_v6_14700_0	Smp_196300	FERM, RhoGEF and pleckstrin domain containing protein
dd_Smed_v6_14712_0	Smp_342280	hypothetical protein
dd_Smed_v6_14753_0	Smp_343140	hypothetical protein
dd_Smed_v6_14755_0	Smp_126360	hypothetical protein
dd_Smed_v6_14783_0	Smp_000950	protein mab like
dd_Smed_v6_14785_0	Smp_157050	rhodopsin orphan GPCR
dd_Smed_v6_14790_0	Smp_136690	acetylcholinesterase
dd_Smed_v6_14824_0	Smp_175410	zinc finger protein 398
dd_Smed_v6_14865_0	Smp_332550	Protein Wnt-4
dd_Smed_v6_14910_0	Smp_140880	hypothetical protein
dd_Smed_v6_14937_0	Smp_334210	Zinc finger protein 714
dd_Smed_v6_14989_0	Smp_126640	neurotracting:lsamp:neurotrimin:obcam
dd_Smed_v6_15036_0	Smp_104210	RHO G-protein coupled receptor
dd_Smed_v6_1505_0	Smp_170630	Periostin, putative
dd_Smed_v6_15097_0	Smp_147040	glutaminase
dd_Smed_v6_15104_0	Smp_157840	transcription factor AP 2 epsilon
dd_Smed_v6_1512_0	Smp_086330	Myophilin
dd_Smed_v6_15128_0	Smp_136930	hypothetical protein
dd_Smed_v6_15129_0	Smp_150550	titin
dd_Smed_v6_15144_0	Smp_079260	LIM:homeobox protein Lhx2
dd_Smed_v6_15214_0	Smp_157390	lipoma HMGIC fusion partner 2 protein
dd_Smed_v6_15243_0	Smp_135470	carbonic anhydrase
dd_Smed_v6_15344_0	Smp_196400	sphingosine phosphate lyase
dd_Smed_v6_15386_0	Smp_136470	pleckstrin y domain containing family G
dd_Smed_v6_15419_0	Smp_305430	Smp_305430
dd_Smed_v6_1542_0	Smp_142490	Transmembrane protein 45B
dd_Smed_v6_15423_0	Smp_345850	hypothetical protein
dd_Smed_v6_15438_0	Smp_315840	Lactonase drp35
dd_Smed_v6_1544_0	Smp_013460	secretory carrier associated membrane protein
dd_Smed_v6_15469_0	Smp_145140	wnt5; wingless type mmtv integration site family
dd_Smed_v6_15473_0	Smp_049160	zinc finger protein
dd_Smed_v6_15555_0	Smp_340200	hypothetical protein
dd_Smed_v6_1561_0	Smp_073280	hypothetical protein
dd_Smed_v6_15637_0	Smp_340530	hypothetical protein
dd_Smed_v6_1565_0	Smp_011000	lipase 1
dd_Smed_v6_1566_0	Smp_077980	neuroendocrine convertase 2
dd_Smed_v6_1573_0	Smp_104670	Ras protein Rab 8A
dd_Smed_v6_15794_0	Smp_094190	serine:threonine protein kinase NIM1
dd_Smed_v6_15903_0	Smp_048380	hypothetical protein
dd_Smed_v6_15997_0	Smp_340870	hypothetical protein
dd_Smed_v6_16079_0	Smp_334560	hypothetical protein
dd_Smed_v6_16123_0	Smp_140770	protein phosphatase 7
dd_Smed_v6_1627_0	Smp_340130	hypothetical protein
dd_Smed_v6_16277_0	Smp_344240	hypothetical protein
dd_Smed_v6_16294_0	Smp_334480	hypothetical protein
dd_Smed_v6_16355_0	Smp_149530	leucine, glutamate and lysine rich protein
dd_Smed_v6_16466_0	Smp_150430	Fork head domain transcription factor slp2
dd_Smed_v6_16476_0	Smp_347630	hypothetical protein
dd_Smed_v6_16483_0	Smp_139480	ephrin receptor
dd_Smed_v6_16528_0	Smp_041570	hypothetical protein
dd_Smed_v6_16551_0	Smp_245290	hypothetical protein
dd_Smed_v6_16577_0	Smp_136030	anion exchange protein
dd_Smed_v6_16581_0	Smp_007690	tyrosine 3 monooxygenase
dd_Smed_v6_16725_0	Smp_333690	Neuropeptide Y receptor type 2
dd_Smed_v6_16813_0	Smp_340190	hypothetical protein
dd_Smed_v6_16856_0	Smp_246970	neuronal RhoA GEF protein
dd_Smed_v6_1694_0	Smp_174700	transcription factor HNF 4
dd_Smed_v6_16955_0	Smp_247800	homeobox protein aristaless 3 like
dd_Smed_v6_1699_0	Smp_328990	Phosphomethylpyrimidine synthase
dd_Smed_v6_17019_0	Smp_245840	protocadherin 17
dd_Smed_v6_17066_0	Smp_247380	zinc transporter 5
dd_Smed_v6_17081_0	Smp_181490	death associated protein kinase 1
dd_Smed_v6_17162_0	Smp_163380	cyclin dependent kinase 2
dd_Smed_v6_17171_0	Smp_041700	G protein coupled receptor fragment
dd_Smed_v6_172_1	Smp_180400	casein kinase I gamma
dd_Smed_v6_1726_0	Smp_147460	ceramidase
dd_Smed_v6_17304_0	Smp_158160	RNA binding protein lin 28
dd_Smed_v6_17324_0	Smp_344230	hypothetical protein
dd_Smed_v6_17332_0	Smp_152190	hypothetical protein
dd_Smed_v6_17385_0	Smp_066930	transcription factor sp9
dd_Smed_v6_17402_0	Smp_343950	hypothetical protein
dd_Smed_v6_17422_0	Smp_174610	beadex:dLMO protein
dd_Smed_v6_17534_0	Smp_168600	aryl hydrocarbon receptor
dd_Smed_v6_17726_0	Smp_160670	paired box protein pax 6
dd_Smed_v6_17857_0	Smp_000050	transient receptor potential cation channel
dd_Smed_v6_1795_0	Smp_129210	tyrosyl tRNA synthetase
dd_Smed_v6_17981_0	Smp_246790	transient receptor potential cation channel
dd_Smed_v6_18111_0	Smp_149980	soluble guanylate cyclase 88e
dd_Smed_v6_18125_0	Smp_241480	hypothetical protein
dd_Smed_v6_18147_0	Smp_147640	even skipped homeobox a protein
dd_Smed_v6_18207_0	Smp_133720	KRAB and SCAN domains containing zinc finger
dd_Smed_v6_18312_0	Smp_126730	biogenic amine (5HT) receptor
dd_Smed_v6_18478_0	Smp_345700	hypothetical protein
dd_Smed_v6_18559_0	Smp_158720	protein kinase
dd_Smed_v6_18607_0	Smp_315830	Muscarinic acetylcholine receptor M5
dd_Smed_v6_18617_0	Smp_155970	Two pore potassium channel protein sup 9
dd_Smed_v6_18628_0	Smp_165060	hypothetical protein
dd_Smed_v6_1886_0	Smp_001100	fibrillin 2
dd_Smed_v6_18940_0	Smp_169260	zinc finger protein 362
dd_Smed_v6_19040_0	Smp_138110	homeobox protein distal less dlx
dd_Smed_v6_1917_0	Smp_151730	Rhabdoid tumor deletion region protein 1
dd_Smed_v6_19173_0	Smp_131350	Ileal sodium:bile acid cotransporter
dd_Smed_v6_19255_0	Smp_342790	hypothetical protein
dd_Smed_v6_19286_0	Smp_017020	visual system homeobox 2
dd_Smed_v6_19326_0	Smp_126560	OTP paired class homeobox protein
dd_Smed_v6_194_0	Smp_323580	DNA mismatch repair protein MutL
dd_Smed_v6_19617_0	Smp_123000	ski oncogene
dd_Smed_v6_19744_0	Smp_121920	vesicular amine transporter
dd_Smed_v6_198_0	Smp_340060	hypothetical protein
dd_Smed_v6_19827_0	Smp_139250	WD repeat containing protein 86
dd_Smed_v6_1988_0	Smp_012350	venom allergen-like (VAL) 11 protein
dd_Smed_v6_1995_0	Smp_099890	Receptor expression enhancing protein 5
dd_Smed_v6_20_0	Smp_333010	Glutathione S-transferase class-mu 28 kDa isozyme
dd_Smed_v6_20053_0	Smp_334180	Voltage-gated hydrogen channel 1
dd_Smed_v6_20096_0	Smp_343800	hypothetical protein
dd_Smed_v6_20182_0	Smp_161140	potassium voltage gated channel subfamily H
dd_Smed_v6_2053_0	Smp_163220	hypothetical protein
dd_Smed_v6_20755_0	Smp_345610	hypothetical protein
dd_Smed_v6_2114_0	Smp_127500	hypothetical protein
dd_Smed_v6_21549_0	Smp_008850	fmrfamide receptor
dd_Smed_v6_219_0	Smp_019030	Cathepsin C
dd_Smed_v6_2196_0	Smp_345020	hypothetical protein
dd_Smed_v6_22163_0	Smp_175710	homeobox protein unc 4
dd_Smed_v6_22246_0	Smp_319610	PDF receptor
dd_Smed_v6_223_0	Smp_045220	myosin light chain
dd_Smed_v6_2287_0	Smp_170010	radial spoke 3
dd_Smed_v6_2293_0	Smp_052230	Papilin
dd_Smed_v6_22992_0	Smp_247590	hox protein Dfd
dd_Smed_v6_2305_0	Smp_145930	matrix metalloproteinase 25
dd_Smed_v6_2328_0	Smp_171620	methylthioadenosine phosphorylase
dd_Smed_v6_23416_0	Smp_136150	hypothetical protein
dd_Smed_v6_2373_0	Smp_347460	hypothetical protein
dd_Smed_v6_2386_0	Smp_124980	Tumor necrosis factor, alpha induced protein
dd_Smed_v6_2387_0	Smp_001390	nck associated protein 1
dd_Smed_v6_2400_0	Smp_267090	spondin-1
dd_Smed_v6_2408_0	Smp_086210	hypothetical protein
dd_Smed_v6_241_0	Smp_000260	proactivator polypeptide
dd_Smed_v6_24180_0	Smp_015820	protein notum
dd_Smed_v6_2422_0	Smp_162000	hypothetical protein
dd_Smed_v6_2431_0	Smp_213320	nedd4 binding protein 2
dd_Smed_v6_2452_0	Smp_019340	Tetraspanin 3
dd_Smed_v6_2492_0	Smp_129230	trypsin-like serine protease
dd_Smed_v6_2502_0	Smp_245120	hypothetical protein
dd_Smed_v6_2516_0	Smp_064430	hypothetical protein
dd_Smed_v6_2518_0	Smp_159050	semaphorin 5B
dd_Smed_v6_2540_0	Smp_046290	CKLF MARVEL transmembrane domain containing protein
dd_Smed_v6_2544_0	Smp_126240	twitchin
dd_Smed_v6_2566_0	Smp_247070	aminopeptidase PILS (M01 family)
dd_Smed_v6_25908_0	Smp_242110	SAM domain and HD domain containing protein 1
dd_Smed_v6_26043_0	Smp_155040	cyclic nucleotide gated cation channel
dd_Smed_v6_26182_0	Smp_336740	hypothetical protein
dd_Smed_v6_26394_0	Smp_144540	hypothetical protein
dd_Smed_v6_26402_0	Smp_012920	class A rhodopsin G protein coupled
dd_Smed_v6_2644_0	Smp_103920	Dynein intermediate chain
dd_Smed_v6_2645_0	Smp_346180	hypothetical protein
dd_Smed_v6_2646_0	Smp_145300	peptidylglycine alpha hydroxylating mono-oxygenase
dd_Smed_v6_2658_0	Smp_154370	outer dense fiber protein 3
dd_Smed_v6_2685_0	Smp_040080	hypothetical protein
dd_Smed_v6_2729_0	Smp_321850	Uncharacterized protein C20orf85
dd_Smed_v6_2743_0	Smp_145510	leucine rich repeat protein soc 2
dd_Smed_v6_27539_0	Smp_012000	nicotinic acetylcholine receptor
dd_Smed_v6_27625_0	Smp_006810	lim domain only 4
dd_Smed_v6_27909_0	Smp_134410	monocarboxylate transporter
dd_Smed_v6_2796_0	Smp_168460	hypothetical protein
dd_Smed_v6_2848_0	Smp_045650	growth arrest specific 8
dd_Smed_v6_28567_0	Smp_343020	hypothetical protein
dd_Smed_v6_2868_0	Smp_340830	hypothetical protein
dd_Smed_v6_2888_0	Smp_006860	PDZ and LIM domain protein Zasp
dd_Smed_v6_2903_0	Smp_030000	leucine aminopeptidase (M17 family)
dd_Smed_v6_2910_0	Smp_245940	Smp_245940
dd_Smed_v6_29211_0	Smp_000830	homeobox protein smox-3
dd_Smed_v6_2922_0	Smp_167650	rho guanine nucleotide exchange factor 17
dd_Smed_v6_2928_0	Smp_105020	titin
dd_Smed_v6_2935_0	Smp_159160	EF hand domain containing protein 1
dd_Smed_v6_29877_0	Smp_137980	rhodopsin orphan GPCR
dd_Smed_v6_3013_0	Smp_321770	Sodium/potassium-transporting ATPase subunit alpha-3
dd_Smed_v6_3031_1	Smp_347880	hypothetical protein
dd_Smed_v6_3042_0	Smp_069170	solute carrier family 30 (zinc transporter)
dd_Smed_v6_3059_0	Smp_182620	carboxypeptidase N, polypeptide 1, 50kD
dd_Smed_v6_3063_0	Smp_026230	hypothetical protein
dd_Smed_v6_3090_0	Smp_161790	hypothetical protein
dd_Smed_v6_3093_0	Smp_010820	peptidyl-alpha-hydroxyglycine alpha-amidating lyase
dd_Smed_v6_3123_0	Smp_012800	barrier to autointegration factor
dd_Smed_v6_31415_0	Smp_246520	LRP2 binding protein
dd_Smed_v6_31435_0	Smp_344890	hypothetical protein
dd_Smed_v6_3177_0	Smp_047460	astacin protein
dd_Smed_v6_3187_0	Smp_059600	tektin 3
dd_Smed_v6_3203_0	Smp_342230	hypothetical protein
dd_Smed_v6_3208_0	Smp_137920	chloride intracellular channel 4
dd_Smed_v6_3214_0	Smp_210770	Vacuolar protein sorting associated protein 26
dd_Smed_v6_3216_0	Smp_334140	Ras-associated and pleckstrin homology domains-containing protein 1
dd_Smed_v6_3220_0	Smp_055630	Serine rich adhesin for platelets
dd_Smed_v6_323_0	Smp_018250	troponin i
dd_Smed_v6_32635_0	Smp_347220	hypothetical protein
dd_Smed_v6_3287_0	Smp_165950	tektin 1
dd_Smed_v6_3313_0	Smp_144870	WD repeat containing protein 37
dd_Smed_v6_3323_0	Smp_062970	WD repeat containing protein 65
dd_Smed_v6_3324_0	Smp_063190	Inhibin/Activin, TGF-beta family, TGF-beta/Activin subfamily
dd_Smed_v6_333_0	Smp_126480	calponin
dd_Smed_v6_3349_0	Smp_019790	tyrosine kinase
dd_Smed_v6_3373_0	Smp_158130	ethanolamine phosphate cytidylyltransferase
dd_Smed_v6_3381_0	Smp_128750	myosin light chain kinase
dd_Smed_v6_3408_0	Smp_096020	adenosylhomocysteinase
dd_Smed_v6_3465_0	Smp_128170	hypothetical protein
dd_Smed_v6_3518_0	Smp_026510	dual specificity mitogen activated protein
dd_Smed_v6_3603_0	Smp_308820	Peroxidasin homolog
dd_Smed_v6_3608_0	Smp_143090	hypothetical protein
dd_Smed_v6_3616_0	Smp_198800	mucolipin
dd_Smed_v6_3618_1	Smp_029990	dedicator of cytokinesis protein
dd_Smed_v6_3628_0	Smp_129240	hypothetical protein
dd_Smed_v6_3645_0	Smp_171870	transporter SVOPL
dd_Smed_v6_3649_0	Smp_155050	agrin
dd_Smed_v6_3654_0	Smp_135080	microtubule associated protein 1A
dd_Smed_v6_3659_0	Smp_147790	homothorax homeobox protein
dd_Smed_v6_3719_0	Smp_176410	f box:lrr repeat protein 7
dd_Smed_v6_373_0	Smp_087250	muscle LIM protein
dd_Smed_v6_3732_0	Smp_172140	coiled coil domain containing protein 19
dd_Smed_v6_375_0	Smp_179810	oncosphere protein tso22e; oncosphere protein tso22d; oncosphere protein tso22c; oncosphere protein tso22b; oncosphere protein tso22a
dd_Smed_v6_3774_0	Smp_146720	tissue type plasminogen activator
dd_Smed_v6_3798_0	Smp_080700	jnk:sapk associated protein
dd_Smed_v6_3854_0	Smp_134660	radial spoke head protein 4 A
dd_Smed_v6_3862_0	Smp_073270	neuroendocrine protein 7b2
dd_Smed_v6_3871_0	Smp_170930	intermediate filament protein
dd_Smed_v6_3881_1	Smp_158190	transmembrane protein 184b
dd_Smed_v6_3899_0	Smp_035500	parkin co regulated gene protein
dd_Smed_v6_3933_0	Smp_125980	tetratricopeptide repeat protein 25
dd_Smed_v6_3944_0	Smp_151930	hypothetical protein
dd_Smed_v6_3977_0	Smp_034120	synaptosomal associated protein 23 kDa
dd_Smed_v6_3991_0	Smp_042740	spag6
dd_Smed_v6_4007_0	Smp_041060	Septin 4
dd_Smed_v6_4008_0	Smp_213080	choline phosphate cytidylyltransferase
dd_Smed_v6_4017_0	Smp_136400	cytochrome b 561
dd_Smed_v6_4019_0	Smp_134470	calmodulin
dd_Smed_v6_402_0	Smp_196840	collagen alpha 1(II) chain
dd_Smed_v6_4028_0	Smp_196110	ferric chelate reductase 1
dd_Smed_v6_4047_0	Smp_244250	solute carrier family 12 k cl cotransporter
dd_Smed_v6_405_0	Smp_031770	Tropomyosin II isoform 16
dd_Smed_v6_4094_0	Smp_330650	kinesin associated protein 3
dd_Smed_v6_4104_0	Smp_011830	hypothetical protein
dd_Smed_v6_4191_0	Smp_000580	coiled coil domain containing protein 63
dd_Smed_v6_4193_0	Smp_302360	Supervillin
dd_Smed_v6_4268_0	Smp_176780	hypothetical protein
dd_Smed_v6_4296_0	Smp_181270	protein couch potato
dd_Smed_v6_4349_0	Smp_186670	aspartate carbamoyltransferase
dd_Smed_v6_43551_0	Smp_312900	C-terminal-binding protein 1
dd_Smed_v6_4400_0	Smp_247370	hypothetical protein
dd_Smed_v6_4402_0	Smp_021600	Trimeric intracellular cation channel type B
dd_Smed_v6_4418_0	Smp_131030	transmembrane protein 63C
dd_Smed_v6_4437_0	Smp_242240	Insulin growth factor binding protein 7
dd_Smed_v6_4449_0	Smp_156400	cytochrome P450
dd_Smed_v6_445_0	Smp_132670	myosin regulatory light chain 2 smooth muscle
dd_Smed_v6_4453_0	Smp_241990	dynein light chain
dd_Smed_v6_4477_0	Smp_345640	hypothetical protein
dd_Smed_v6_4512_0	Smp_028210	calcyphosin protein like
dd_Smed_v6_4520_0	Smp_305870	hypothetical protein
dd_Smed_v6_4526_0	Smp_025620	coiled coil domain containing protein 151
dd_Smed_v6_456_0	Smp_034410	cathepsin L
dd_Smed_v6_4565_0	Smp_329370	Smp_329370
dd_Smed_v6_4617_0	Smp_054810	hypothetical protein
dd_Smed_v6_4618_0	Smp_022340	PDZ and LIM domain protein Zasp
dd_Smed_v6_4620_0	Smp_323690	Meiosis expressed gene 1 protein homolog
dd_Smed_v6_4699_0	Smp_141520	E3 ubiquitin protein ligase PDZRN3
dd_Smed_v6_4707_0	Smp_001610	radial spoke head protein 9
dd_Smed_v6_47084_0	Smp_028930	thioredoxin domain containing protein 9
dd_Smed_v6_47123_0	Smp_144120	arrowhead
dd_Smed_v6_4713_0	Smp_153970	RILP protein
dd_Smed_v6_4717_0	Smp_138900	hypothetical protein
dd_Smed_v6_4752_0	Smp_084090	hypothetical protein
dd_Smed_v6_4753_0	Smp_245770	Dynein intermediate chain
dd_Smed_v6_4759_0	Smp_345030	hypothetical protein
dd_Smed_v6_4782_0	Smp_080320	WD repeat containing protein 69
dd_Smed_v6_4789_0	Smp_130280	neurogenic locus notch protein
dd_Smed_v6_4812_2	Smp_132850	1 acylglycerophosphocholine O acyltransferase
dd_Smed_v6_4814_0	Smp_140900	MACRO domain containing protein 2
dd_Smed_v6_4820_0	Smp_104730	DnaJ (Hsp40), subfamily B, member
dd_Smed_v6_4843_0	Smp_335720	hypothetical protein
dd_Smed_v6_4847_0	Smp_127380	trafficking kinesin binding protein 1
dd_Smed_v6_485_0	Smp_301430	hypothetical protein
dd_Smed_v6_4950_0	Smp_340880	hypothetical protein
dd_Smed_v6_5019_0	Smp_131020	transmembrane and TPR repeat containing protein
dd_Smed_v6_50289_0	Smp_179490	hypothetical protein
dd_Smed_v6_5038_0	Smp_088310	sesquipedalian 1
dd_Smed_v6_5052_0	Smp_122340	kelch protein 18
dd_Smed_v6_5057_0	Smp_055220	surface protein PspC
dd_Smed_v6_5065_0	Smp_176850	armadillo repeat containing protein 4
dd_Smed_v6_5099_0	Smp_163750	otoferlin
dd_Smed_v6_5118_0	Smp_174230	protein unc 80
dd_Smed_v6_5119_0	Smp_311770	hypothetical protein
dd_Smed_v6_5153_0	Smp_167630	zinc transporter foi
dd_Smed_v6_5177_0	Smp_247940	Large neutral amino acids transporter small
dd_Smed_v6_5179_0	Smp_004160	hypothetical protein
dd_Smed_v6_5186_0	Smp_003270	tubulin specific chaperone cofactor E
dd_Smed_v6_5187_0	Smp_347550	hypothetical protein
dd_Smed_v6_5216_0	Smp_024240	secretion regulating guanine nucleotide exchange
dd_Smed_v6_5218_0	Smp_321400	Centrosomal protein of 135 kDa
dd_Smed_v6_52497_0	Smp_013600	homeobox protein Nkx 5
dd_Smed_v6_5291_0	Smp_245800	hook protein
dd_Smed_v6_5292_0	Smp_037640	tRNA 2' phosphotransferase 1
dd_Smed_v6_5297_0	Smp_344520	hypothetical protein
dd_Smed_v6_5311_0	Smp_210800	regulator of G protein signaling 7
dd_Smed_v6_5325_0	Smp_305490	Dystrophin
dd_Smed_v6_5327_0	Smp_247230	RNA binding motif single stranded interacting
dd_Smed_v6_5330_0	Smp_347430	hypothetical protein
dd_Smed_v6_5346_0	Smp_057090	radial spoke head protein 4 A
dd_Smed_v6_5362_0	Smp_076960	protein FAM102
dd_Smed_v6_5377_0	Smp_133330	acid sphingomyelinase phosphodiesterase 3b
dd_Smed_v6_5396_0	Smp_347840	hypothetical protein
dd_Smed_v6_5409_0	Smp_344440	hypothetical protein
dd_Smed_v6_5426_1	Smp_336330	proteolipid protein
dd_Smed_v6_5461_0	Smp_345710	hypothetical protein
dd_Smed_v6_5463_0	Smp_211020	cell adhesion molecule
dd_Smed_v6_5469_0	Smp_097730	serum response factor
dd_Smed_v6_5484_0	Smp_135480	intraflagellar transport protein 88
dd_Smed_v6_5495_0	Smp_173580	Smp_173580
dd_Smed_v6_5509_0	Smp_345690	hypothetical protein
dd_Smed_v6_55123_0	Smp_146150	dexamethasone induced Ras protein 1
dd_Smed_v6_5529_0	Smp_176100	UDP glucose:glycoprotein glucosyltransferase
dd_Smed_v6_5576_0	Smp_121660	IDL peptide
dd_Smed_v6_5620_0	Smp_315780	Tensin
dd_Smed_v6_5652_0	Smp_241470	putative tolloid 1 protein
dd_Smed_v6_5653_0	Smp_026090	ras gtp binding protein d
dd_Smed_v6_5678_0	Smp_305030	hypothetical protein
dd_Smed_v6_5727_0	Smp_156370	coiled coil domain containing protein 147
dd_Smed_v6_5754_0	Smp_320640	Protein regulator of cytokinesis 1
dd_Smed_v6_576_0	Smp_053900	beta hexosaminidase subunit beta
dd_Smed_v6_5784_0	Smp_028670	carbonic anhydrase II
dd_Smed_v6_5786_0	Smp_060030	RPE spondin
dd_Smed_v6_5798_0	Smp_146690	annexin
dd_Smed_v6_5815_0	Smp_321430	Vam6/Vps39-like protein
dd_Smed_v6_582_0	Smp_210500	cathepsin L
dd_Smed_v6_5824_0	Smp_151450	spermatogenesis associated protein 4
dd_Smed_v6_5828_0	Smp_154340	Nuclear transcription factor Y subunit beta
dd_Smed_v6_5864_0	Smp_135510	n acetylated alpha linked acidic dipeptidase 2
dd_Smed_v6_5880_0	Smp_163660	adenylate kinase 7
dd_Smed_v6_5920_0	Smp_344650	hypothetical protein
dd_Smed_v6_5955_0	Smp_347740	hypothetical protein
dd_Smed_v6_5990_0	Smp_333510	DnaJ homolog subfamily C member 5
dd_Smed_v6_5999_0	Smp_088270	subfamily M14A unassigned peptidase
dd_Smed_v6_602_0	Smp_194840	Niemann Pick C2 protein
dd_Smed_v6_6047_0	Smp_246600	suppressor of hairless protein
dd_Smed_v6_6048_0	Smp_144020	glutamine rich protein 2
dd_Smed_v6_6109_0	Smp_168370	guanine nucleotide exchange factor VAV2
dd_Smed_v6_61149_0	Smp_151420	phospholipase D
dd_Smed_v6_6119_0	Smp_074900	docking protein 3
dd_Smed_v6_6123_0	Smp_170600	hypothetical protein
dd_Smed_v6_6149_0	Smp_165340	alpha tocopherol transfer protein
dd_Smed_v6_6208_0	Smp_146910	choline acetyltransferase
dd_Smed_v6_6216_0	Smp_334790	Coiled-coil domain-containing protein 33
dd_Smed_v6_6222_0	Smp_247410	hypothetical protein
dd_Smed_v6_6231_0	Smp_244940	serine:threonine protein kinase LATS1
dd_Smed_v6_6259_0	Smp_266920	junctophilin 2
dd_Smed_v6_6320_0	Smp_323920	Rho GTPase-activating protein 24
dd_Smed_v6_6321_0	Smp_075140	mitochondria eating protein
dd_Smed_v6_6333_0	Smp_241750	protein SAAL1
dd_Smed_v6_6338_0	Smp_174090	coiled coil domain containing protein 40
dd_Smed_v6_6353_0	Smp_173940	frizzled-like protein
dd_Smed_v6_6364_0	Smp_045810	delta aminolevulinic acid dehydratase
dd_Smed_v6_6365_0	Smp_340300	hypothetical protein
dd_Smed_v6_6435_0	Smp_335210	Spermatogenesis-associated protein 17
dd_Smed_v6_6436_0	Smp_033970	flotillin 2
dd_Smed_v6_6445_0	Smp_322940	Myotubularin-related protein 12
dd_Smed_v6_6451_0	Smp_022740	tumor necrosis factor alpha induced protein
dd_Smed_v6_6462_0	Smp_103570	serine:threonine protein kinase 38
dd_Smed_v6_6470_0	Smp_332540	Aminopeptidase N
dd_Smed_v6_6476_0	Smp_158460	breast cancer anti estrogen resistance protein
dd_Smed_v6_6477_0	Smp_021790	hypothetical protein
dd_Smed_v6_649_0	Smp_164590	fibrillar collagen chain FAp1 alpha
dd_Smed_v6_6501_0	Smp_024820	tetraspanin family protein 16 invertebrate
dd_Smed_v6_6514_0	Smp_343430	hypothetical protein
dd_Smed_v6_6518_0	Smp_267270	coiled coil domain containing protein 37
dd_Smed_v6_6558_0	Smp_124920	hypothetical protein
dd_Smed_v6_6573_0	Smp_147890	Rootletin
dd_Smed_v6_6608_0	Smp_012580	hypothetical protein
dd_Smed_v6_6650_0	Smp_162260	phosphatidylinositol binding clathrin assembly
dd_Smed_v6_6730_0	Smp_175900	synaptotagmin
dd_Smed_v6_6736_0	Smp_154760	egf domain protein
dd_Smed_v6_6737_0	Smp_343170	hypothetical protein
dd_Smed_v6_6746_0	Smp_311870	RNA-directed RNA polymerase L
dd_Smed_v6_6753_0	Smp_244970	coiled coil domain containing protein 81
dd_Smed_v6_6755_0	Smp_305720	hypothetical protein
dd_Smed_v6_6778_0	Smp_146710	hypothetical protein
dd_Smed_v6_6816_0	Smp_141010	dysferlin1
dd_Smed_v6_6829_0	Smp_092170	regulation of nuclear pre mRNA domain containing protein
dd_Smed_v6_6834_0	Smp_152960	rab effector MyRIP
dd_Smed_v6_6846_0	Smp_032780	dolichyl phosphate beta glucosyltransferase
dd_Smed_v6_6858_0	Smp_346300	hypothetical protein
dd_Smed_v6_6859_0	Smp_342080	hypothetical protein
dd_Smed_v6_6894_0	Smp_068750	hypothetical protein
dd_Smed_v6_6910_0	Smp_076300	forkhead box protein F1
dd_Smed_v6_6915_0	Smp_310170	Basement membrane-specific heparan sulfate proteoglycan core protein
dd_Smed_v6_6919_0	Smp_149040	phosphorylase b kinase regulatory
dd_Smed_v6_6935_0	Smp_032420	presenilins associated rhomboid protein
dd_Smed_v6_6954_0	Smp_012150	hypothetical protein
dd_Smed_v6_6962_0	Smp_145890	adamTS protein 3
dd_Smed_v6_7004_0	Smp_244490	hypothetical protein
dd_Smed_v6_701_0	Smp_123830	collagen alpha (xi) chain
dd_Smed_v6_7022_0	Smp_021220	hypothetical protein
dd_Smed_v6_7046_0	Smp_121780	myosin light chain kinase, smooth muscle
dd_Smed_v6_7063_0	Smp_131940	protein patched
dd_Smed_v6_7066_0	Smp_158330	coiled coil domain containing protein C6orf97
dd_Smed_v6_7079_0	Smp_310580	IQ domain-containing protein D
dd_Smed_v6_7099_0	Smp_098650	estrogen receptor beta1
dd_Smed_v6_7145_0	Smp_245100	centrosomal protein of 290 kDa
dd_Smed_v6_7146_0	Smp_302040	Speract receptor
dd_Smed_v6_7177_0	Smp_105540	tensin
dd_Smed_v6_7213_0	Smp_139980	RNA binding protein fox 1 3
dd_Smed_v6_7219_0	Smp_059780	protoscolex specific coiled coil protein
dd_Smed_v6_7221_0	Smp_058190	IQ domain containing protein G
dd_Smed_v6_7302_1	Smp_334390	Hydrocephalus-inducing protein homolog
dd_Smed_v6_7304_0	Smp_158450	kelch protein 12
dd_Smed_v6_7311_0	Smp_167190	fibrillin 1
dd_Smed_v6_7356_0	Smp_152130	calmodulin regulated spectrin associated protein
dd_Smed_v6_736_0	Smp_153550	hypothetical protein
dd_Smed_v6_7362_0	Smp_076860	B9 domain containing protein 2
dd_Smed_v6_7403_0	Smp_152430	NFI (Nuclear Factor I) family member (nfi 1)
dd_Smed_v6_7432_0	Smp_203310	hypothetical protein
dd_Smed_v6_7470_0	Smp_266960	zinc finger transcription factor gli2
dd_Smed_v6_7478_0	Smp_154470	phosphatase and tensin A
dd_Smed_v6_7514_0	Smp_154850	GTPase activating Rap:Ran GAP domain
dd_Smed_v6_7582_0	Smp_093580	ATP dependent RNA helicase DHX35
dd_Smed_v6_7584_0	Smp_161510	hypothetical protein
dd_Smed_v6_7586_0	Smp_343960	hypothetical protein
dd_Smed_v6_7593_0	Smp_245540	histidine kinase
dd_Smed_v6_7600_0	Smp_053430	hypothetical protein
dd_Smed_v6_7609_0	Smp_163160	short transient receptor potential channel 6
dd_Smed_v6_7619_0	Smp_142620	atrial natriuretic peptide receptor 1
dd_Smed_v6_7655_0	Smp_029160	protein serac1
dd_Smed_v6_7659_0	Smp_141070	glutamate receptor interacting protein 1
dd_Smed_v6_7665_0	Smp_162600	HEAT repeat containing protein 1
dd_Smed_v6_7666_0	Smp_158660	tctex1 domain containing protein 2
dd_Smed_v6_7687_0	Smp_012200	zinc finger protein
dd_Smed_v6_7717_0	Smp_075060	glutamine dependent NAD(+) synthetase
dd_Smed_v6_7732_0	Smp_180150	Rho GTPase activating protein 21
dd_Smed_v6_7776_0	Smp_169610	zinc finger, DHHC type containing 2
dd_Smed_v6_7811_0	Smp_213900	type IV collagen alpha 1 chain
dd_Smed_v6_7816_0	Smp_153810	Asparaginase glutaminase
dd_Smed_v6_7871_0	Smp_145210	protocadherin 1
dd_Smed_v6_7872_0	Smp_148410	HEAT repeat containing protein 5B
dd_Smed_v6_7900_0	Smp_100350	hypothetical protein
dd_Smed_v6_7905_0	Smp_127940	sodium driven chloride bicarbonate exchanger
dd_Smed_v6_7921_0	Smp_247330	roundabout 2
dd_Smed_v6_7949_0	Smp_093920	hypothetical protein
dd_Smed_v6_7987_0	Smp_140490	protein kinase C and casein kinase substrate
dd_Smed_v6_7989_0	Smp_153990	LIM domain and actin binding protein 1
dd_Smed_v6_7992_0	Smp_135350	Kinectin (Kinesin receptor) (CG 1 antigen)
dd_Smed_v6_8018_0	Smp_342540	hypothetical protein
dd_Smed_v6_8051_0	Smp_194750	protein SPATIAL
dd_Smed_v6_8071_0	Smp_099420	hypothetical protein
dd_Smed_v6_8076_0	Smp_135500	cGMP dependent 3',5' cyclic phosphodiesterase
dd_Smed_v6_8081_0	Smp_197690	BTB,domain containing protein
dd_Smed_v6_8098_0	Smp_322900	Ubiquitin carboxyl-terminal hydrolase 48
dd_Smed_v6_81_0	Smp_141610	cathepsin b
dd_Smed_v6_8112_0	Smp_012780	sterile alpha and tir motif containing protein
dd_Smed_v6_8131_0	Smp_074830	tubulin polyglutamylase ttll6
dd_Smed_v6_8141_0	Smp_151440	hypothetical protein
dd_Smed_v6_8174_0	Smp_036010	magnesium transporter nipa2
dd_Smed_v6_8187_0	Smp_245320	NMDA type glutamate receptor 1
dd_Smed_v6_8208_0	Smp_159560	GATA binding factor 2
dd_Smed_v6_8209_0	Smp_158230	EF hand calcium binding domain containing protein
dd_Smed_v6_8229_0	Smp_246340	hypothetical protein
dd_Smed_v6_8250_0	Smp_245600	anion exchange protein 3
dd_Smed_v6_8276_0	Smp_159370	endothelin converting enzyme 1
dd_Smed_v6_8306_0	Smp_347940	hypothetical protein
dd_Smed_v6_8348_0	Smp_057360	serine:threonine protein kinase SIK3
dd_Smed_v6_8392_0	Smp_174920	tryptophan hydroxylase
dd_Smed_v6_840_0	Smp_135560	collagen alpha 2(I) chain
dd_Smed_v6_8401_0	Smp_168270	thioredoxin domain containing protein 3
dd_Smed_v6_8408_0	Smp_343280	hypothetical protein
dd_Smed_v6_8416_0	Smp_155400	eukaryotic translation initiation factor
dd_Smed_v6_8422_0	Smp_146250	fucosidase, alpha L 2, plasma
dd_Smed_v6_8425_0	Smp_058380	latrophilin 3, CRA g
dd_Smed_v6_8436_0	Smp_342290	hypothetical protein
dd_Smed_v6_8456_0	Smp_138510	hypothetical protein
dd_Smed_v6_8461_0	Smp_300920	Serine/threonine-protein kinase Doa
dd_Smed_v6_8463_0	Smp_069400	regulator of G protein signaling 3
dd_Smed_v6_8515_0	Smp_343550	hypothetical protein
dd_Smed_v6_8523_0	Smp_343220	hypothetical protein
dd_Smed_v6_854_1	Smp_011560	tetraspanin CD63 receptor
dd_Smed_v6_8543_0	Smp_247030	protocadherin gamma
dd_Smed_v6_8548_0	Smp_164760	cell adhesion molecule
dd_Smed_v6_8557_0	Smp_038530	dual specificity protein phosphatase 14
dd_Smed_v6_8583_0	Smp_327970	Leucine-rich repeat-containing protein 51
dd_Smed_v6_8595_0	Smp_179590	dual 3',5' cyclic AMP and GMP phosphodiesterase
dd_Smed_v6_8627_0	Smp_127640	hypothetical protein
dd_Smed_v6_8640_0	Smp_150580	Nst1p protein
dd_Smed_v6_8642_0	Smp_344690	hypothetical protein
dd_Smed_v6_8648_0	Smp_244000	regulator of G protein signaling 3
dd_Smed_v6_8655_0	Smp_180240	f spondin
dd_Smed_v6_866_0	Smp_245820	Immunoglobulin-like
dd_Smed_v6_8675_0	Smp_246160	Ankyrin repeat domain-containing
dd_Smed_v6_8715_0	Smp_212240	hypothetical protein
dd_Smed_v6_8724_0	Smp_063580	n acetyltransferase mak3
dd_Smed_v6_8725_0	Smp_165790	hypothetical protein
dd_Smed_v6_8738_0	Smp_337400	hypothetical protein
dd_Smed_v6_8755_0	Smp_158400	receptor type tyrosine protein phosphatase
dd_Smed_v6_8760_0	Smp_170700	WD repeat containing protein 52
dd_Smed_v6_8800_0	Smp_137870	StAR lipid transfer (START) domain
dd_Smed_v6_8803_0	Smp_243950	intraflagellar transport protein 81
dd_Smed_v6_8806_0	Smp_000040	kinesin light chain
dd_Smed_v6_8814_0	Smp_025550	protein arginine N methyltransferase 7
dd_Smed_v6_8820_0	Smp_142560	insulin gene enhancer protein ISL 1
dd_Smed_v6_8835_0	Smp_333300	hypothetical protein
dd_Smed_v6_8852_0	Smp_159950	neuropeptide Y prohormone 1
dd_Smed_v6_8902_0	Smp_154730	rna binding protein musashi
dd_Smed_v6_8917_0	Smp_242670	hypothetical protein
dd_Smed_v6_8953_0	Smp_010940	acidic leucine-rich nuclear phosphoprotein 32-related protein
dd_Smed_v6_8977_0	Smp_310620	hypothetical protein
dd_Smed_v6_8984_0	Smp_332800	Smp_332800
dd_Smed_v6_9018_0	Smp_147020	PH and SEC7 domain containing protein 3
dd_Smed_v6_9061_0	Smp_310500	hypothetical protein
dd_Smed_v6_9103_0	Smp_320800	Protein dpy-30 homolog
dd_Smed_v6_9144_0	Smp_163310	two pore calcium channel protein 2
dd_Smed_v6_9149_0	Smp_212360	GRAM domain containing protein 1A
dd_Smed_v6_9158_0	Smp_151570	hypothetical protein
dd_Smed_v6_9164_0	Smp_150350	synaptotagmin XIV
dd_Smed_v6_9167_0	Smp_127030	invadolysin (M08 family)
dd_Smed_v6_9183_0	Smp_057530	subfamily S9B unassigned peptidase (S09 family)
dd_Smed_v6_9217_0	Smp_161210	hypothetical protein
dd_Smed_v6_9227_0	Smp_343830	hypothetical protein
dd_Smed_v6_9287_0	Smp_180690	tiptop protein
dd_Smed_v6_9301_0	Smp_337650	hypothetical protein
dd_Smed_v6_9306_0	Smp_161330	PIH1 domain containing protein 2
dd_Smed_v6_9313_0	Smp_014680	coiled coil domain containing 96
dd_Smed_v6_9328_0	Smp_131060	hypothetical protein
dd_Smed_v6_9339_0	Smp_074710	Def8 protein
dd_Smed_v6_9363_0	Smp_127480	von Willebrand factor A domain containing 3B
dd_Smed_v6_9373_0	Smp_176720	lipoma HMGIC fusion partner 3 protein like
dd_Smed_v6_9387_0	Smp_036670	hypothetical protein
dd_Smed_v6_9434_0	Smp_106110	Kv channel interacting protein 4
dd_Smed_v6_9475_0	Smp_144210	death associated protein kinase 1
dd_Smed_v6_9518_0	Smp_063070	ras protein Rab 10
dd_Smed_v6_9530_0	Smp_138150	rho type gtpase activating protein
dd_Smed_v6_9539_0	Smp_081470	hypothetical protein
dd_Smed_v6_9544_0	Smp_124390	patatin phospholipase domain containing protein
dd_Smed_v6_9545_0	Smp_123910	intraflagellar transport protein 20
dd_Smed_v6_9546_0	Smp_156100	protein wntless
dd_Smed_v6_9559_0	Smp_347340	hypothetical protein
dd_Smed_v6_9579_0	Smp_248180	GPI anchored wall transfer protein 1
dd_Smed_v6_9612_0	Smp_017520	inositol polyphosphate 1 phosphatase
dd_Smed_v6_9617_0	Smp_323540	Adenylate kinase 9
dd_Smed_v6_9647_0	Smp_142420	tetraspanin family protein
dd_Smed_v6_9653_0	Smp_124350	WD repeat containing protein 35
dd_Smed_v6_9664_0	Smp_161800	protein polyglycylase TTLL10
dd_Smed_v6_9679_0	Smp_105950	armadillo repeat containing protein 3
dd_Smed_v6_9681_0	Smp_174680	Diphthamide biosynthesis protein 2
dd_Smed_v6_9718_0	Smp_127460	hypothetical protein
dd_Smed_v6_9724_0	Smp_334490	Cilia- and flagella-associated protein 91
dd_Smed_v6_9759_0	Smp_018640	RUN domain containing protein
dd_Smed_v6_9813_0	Smp_346350	hypothetical protein
dd_Smed_v6_9824_0	Smp_316660	Peripheral-type benzodiazepine receptor-associated protein 1
dd_Smed_v6_9831_0	Smp_149080	protein FAM160A1
dd_Smed_v6_9848_0	Smp_133050	hypothetical protein
dd_Smed_v6_9860_0	Smp_126000	hypothetical protein
dd_Smed_v6_9893_0	Smp_247260	transcription factor collier
dd_Smed_v6_9918_0	Smp_050220	complexin
dd_Smed_v6_9989_0	Smp_332470	E3 ubiquitin-protein ligase TRIM9
dd_Smed_v6_507_0	Smp_025860	hypothetical protein
dd_Smed_v6_67158_0	Smp_194770	taurocyamine kinase; creatine kinase; arginine kinase
dd_Smed_v6_10219_0	Smp_142940	paired box protein pax
dd_Smed_v6_19327_0	Smp_343100	hypothetical protein
dd_Smed_v6_8959_0	Smp_075770	hypothetical protein
dd_Smed_v6_856_0	Smp_092750	nucleoside diphosphate kinase
dd_Smed_v6_599_0	Smp_095360	fatty acid binding protein, putative
dd_Smed_v6_568_0	Smp_089670	alpha 2 macroglobulin
dd_Smed_v6_12159_0	Smp_244320	hypothetical protein
dd_Smed_v6_29462_0	Smp_342580	hypothetical protein
dd_Smed_v6_3290_0	Smp_061940	adenylate kinase
dd_Smed_v6_5343_0	Smp_133830	hypothetical protein
dd_Smed_v6_19937_0	Smp_246100	guanine nucleotide binding protein G(i) alpha
dd_Smed_v6_9273_0	Smp_134870	early growth response protein
dd_Smed_v6_4500_0	Smp_135710	forkhead box protein K1
dd_Smed_v6_26109_0	Smp_342800	hypothetical protein
dd_Smed_v6_16049_0	Smp_321250	protein broad minded
dd_Smed_v6_22802_0	Smp_150180	octopamine receptor oamb
dd_Smed_v6_3638_0	Smp_172460	Krueppel factor 10 like
dd_Smed_v6_22533_0	Smp_093210	FMRFamide activated amiloride sensitive sodium
dd_Smed_v6_10778_0	Smp_045990	GTP binding protein Di Ras2
dd_Smed_v6_6152_0	Smp_087560	coiled coil domain containing protein 65
dd_Smed_v6_7166_0	Smp_167660	Protein phosphatase 1 regulatory subunit 3B
dd_Smed_v6_15178_0	Smp_009630	homeobox protein SIX6
dd_Smed_v6_12286_0	Smp_058690	glutathione peroxidase
dd_Smed_v6_21285_0	Smp_244040	Uncharacterized protein
dd_Smed_v6_18393_0	Smp_172470	netrin receptor unc5b
dd_Smed_v6_5630_0	Smp_135210	Multiple epidermal growth factor domains
dd_Smed_v6_11888_0	Smp_132210	f box only protein 32
dd_Smed_v6_18201_0	Smp_176310	nicotinic acetylcholine receptor subunit type
dd_Smed_v6_16261_0	Smp_310650	Peripheral myelin protein 22
dd_Smed_v6_1218_0	Smp_151490	protein vertebrate nebulin
dd_Smed_v6_1490_0	Smp_053560	MAP kinase activated protein kinase 2
dd_Smed_v6_4327_0	Smp_043030	hexokinase
dd_Smed_v6_1092_0	Smp_347270	hypothetical protein
dd_Smed_v6_21509_0	Smp_129810	hypothetical protein
dd_Smed_v6_10629_0	Smp_079640	monocarboxylate transporter
dd_Smed_v6_10201_0	Smp_345310	hypothetical protein
dd_Smed_v6_40442_0	Smp_344460	hypothetical protein
dd_Smed_v6_12036_0	Smp_030010	hypothetical protein
dd_Smed_v6_2210_0	Smp_340670	hypothetical protein
dd_Smed_v6_1261_0	Smp_063530	apoferritin-2
dd_Smed_v6_9568_0	Smp_013080	IQ and AAA domain containing protein 1
dd_Smed_v6_21072_0	Smp_140250	G protein coupled receptor fragment
dd_Smed_v6_6729_0	Smp_027990	homeobox protein nk 2 ; neural gene activation
dd_Smed_v6_2237_0	Smp_244480	putative ataxia telangiectasia mutated (atm)
dd_Smed_v6_1896_0	Smp_000660	ornithine aminotransferase
dd_Smed_v6_11121_0	Smp_142740	hypothetical protein
dd_Smed_v6_12140_0	Smp_245060	hypothetical protein
dd_Smed_v6_1771_0	Smp_305800	hypothetical protein
dd_Smed_v6_1201_0	Smp_070780	UDP glucose 4 epimerase
dd_Smed_v6_13903_0	Smp_194780	neurotracting:lsamp:neurotrimin:obcam
dd_Smed_v6_749_0	Smp_037230	fimbrin
dd_Smed_v6_19017_0	Smp_204020	hypothetical protein
dd_Smed_v6_402_1	Smp_202690	universal stress protein
dd_Smed_v6_1970_0	Smp_151600	neuronal calcium sensor 2
dd_Smed_v6_6975_0	Smp_123190	ADP ribosylation factor protein 2 binding
dd_Smed_v6_31676_0	Smp_097490	tubulin polymerization promoting protein family
dd_Smed_v6_10065_0	Smp_180900	80 kDa MCM3 associated protein
dd_Smed_v6_3107_0	Smp_127770	ras GTP exchange factor
dd_Smed_v6_9308_0	Smp_035220	kinesin protein kif3b
dd_Smed_v6_12213_0	Smp_089220	regulator of microtubule dynamics protein
dd_Smed_v6_56890_0	Smp_202470	dopamine receptor D1AlphaHom
dd_Smed_v6_10594_0	Smp_162370	histone H1 gamma, late
dd_Smed_v6_15625_0	Smp_170020	tachykinin receptor protein like
dd_Smed_v6_31015_0	Smp_159860	dopamine receptor I
dd_Smed_v6_525_0	Smp_321330	T-complex protein 1 subunit beta
dd_Smed_v6_12735_0	Smp_148130	fas binding factor 1
dd_Smed_v6_16153_0	Smp_175390	hypothetical protein
dd_Smed_v6_19517_0	Smp_344180	hypothetical protein
dd_Smed_v6_6626_0	Smp_134040	Ecdysone induced protein 74EF B

## Sheet: S.Data6-Schisto_Plana_markers
Supplementary Data 6. Manually curated marker genes for representative populations between S. mediterranea (Plass, et al., 2018) and S. mansoni
Schistosoma Seurat cluster	S. mansoni gene/description	Schmidtea 1-1 ortholog	Schmidtea Seurat cluster	Manually curated gene description, based on human/Drosophila/etc. BLAST hits and domains in PlanMine
Positional Muscle	Smp_031770 Tropomyosin II isoform 16	dd_Smed_v6_436_0	muscle_body	tropomyosin
Positional Muscle	Smp_006860 PDZ and LIM domain protein Zasp	dd_Smed_v6_2888_0	muscle_body	PDZ and LIM domain protein
Positional Muscle	Smp_341900 hypothetical protein	dd_Smed_v6_1010_0	muscle_body	sarcoplasmic calcium-binding protein
Positional Muscle	Smp_167650 rho guanine nucleotide exchange factor 17	dd_Smed_v6_2922_0	muscle_body	rho guanine nucleotide exchange factor 17-like
Positional Muscle	Smp_347460 hypothetical protein	dd_Smed_v6_2373_0	muscle_body	tropomyosin domain
Positional Muscle	Smp_130280 neurogenic locus notch protein	dd_Smed_v6_4789_0	muscle_body	NA
Positional Muscle	Smp_126480 calponin	dd_Smed_v6_333_0	muscle_body	calponin
Positional Muscle	Smp_345440 hypothetical protein	dd_Smed_v6_1161_0	muscle_body	hemicentin; Ig-like domain
Positional Muscle	Smp_164590 fibrillar collagen chain FAp1 alpha	dd_Smed_v6_649_0	muscle_body	collagen
Positional Muscle	Smp_012810 Four and a half LIM domains protein 3	dd_Smed_v6_1244_0	muscle_body	"four and a half lim domains"
Positional Muscle	Smp_086330 Myophilin	dd_Smed_v6_1512_0	muscle_body	calponin/transgelin
Positional Muscle	Smp_153170 striated muscle specific	dd_Smed_v6_7371_0	muscle_body	striated muscle-specific serine/threonine-protein kinase-like
MyoD+ muscle	Smp_179810 oncosphere protein tso22e; oncosphere protein tso22d; oncosphere protein tso22c; oncosphere protein tso22b; oncosphere protein tso22a	dd_Smed_v6_375_0	muscle_body	NA
MyoD+ muscle	Smp_018250 troponin i	dd_Smed_v6_323_0	muscle_body	troponin I
MyoD+ muscle	Smp_045220 myosin light chain	dd_Smed_v6_223_0	muscle_body	myosin light chain
MyoD+ muscle	Smp_105020 titin	dd_Smed_v6_2928_0	muscle_body	titin-like
Tegument 1	Smp_008660 gelsolin	dd_Smed_v6_1132_0	muscle_body	gelsolin-like (actin binding)
Tegument 1	Smp_056970 glyceraldehyde 3 phosphate dehydrogenase	dd_Smed_v6_78_0	muscle_body	glyceraldehyde-3-phosphate dehydrogenase
Tegument 1	Smp_025860 hypothetical protein	dd_Smed_v6_507_0	neoblast_1	thymosin beta
Tegument 1	Smp_194840 Niemann Pick C2 protein	dd_Smed_v6_602_0	psap+_parenchymal_cells	Niemann-Pick type C2
Tegument 1	Smp_055220 surface protein PspC	dd_Smed_v6_5057_0	secretory_1	NA
Tegument 1	Smp_155050 agrin	dd_Smed_v6_3649_0	pharynx_cell_type	Kazal type serine protease inhibitor
Tegument 2	Smp_066760 merlin:moesin:ezrin:radixin	dd_Smed_v6_1131_0	early_epidermal_progenitors	merlin/moesin/ezrin/radixin
Tegument 2	Smp_245970 centrosomal protein of 135 kda	dd_Smed_v6_5218_0	GABA_neurons	centrosomal protein
Tegument 2	Smp_313300 hypothetical protein	dd_Smed_v6_2966_0	secretory_1	Ras-related; EF-hand domain protein
Tegument 2	Smp_198360 ankyrin repeat and death domain containing protein	dd_Smed_v6_7532_0	otf+_cells_2	ankyrin repeat protein
Parenchymal 1	Smp_089670 alpha 2 macroglobulin	dd_Smed_v6_568_0	ldlrr-1+_parenchymal_cells	alpha-2-macroglobulin-like
Parenchymal 2	Smp_340060 hypothetical protein	dd_Smed_v6_198_0	ldlrr-1+_parenchymal_cells	serine protease
Parenchymal 2	Smp_030000 leucine aminopeptidase (M17 family)	dd_Smed_v6_181_0	epidermis	aminopeptidase
Parenchymal 2	Smp_088270 subfamily M14A unassigned peptidase	dd_Smed_v6_5999_0	pigment	M14 family peptidase
Parenchymal 2	Smp_334120 Haloacid dehalogenase-like hydrolase domain-containing 5	dd_Smed_v6_1170_0	pigment	CECR5 (hydrolase)
Parenchymal 2	Smp_212710 gynecophoral canal protein	dd_Smed_v6_1088_0	phagocytes	FAS1 domain protein
Parenchymal 2	Smp_141610 cathepsin b	dd_Smed_v6_81_0	phagocytes	cathepsin
Parenchymal 2	Smp_153550 hypothetical protein	dd_Smed_v6_736_0	phagocytes	NA
Parenchymal 2	Smp_011270 sj ts4 protein	dd_Smed_v6_154_0	phagocytes	perilipin domain protein
Parenchymal 2	Smp_063530 apoferritin-2	dd_Smed_v6_1261_0	phagocytes	ferritin-lke
Parenchymal 2	Smp_142970 palmitoyl protein thioesterase 1	dd_Smed_v6_2388_0	psap+_parenchymal_cells	palmitoyl-protein thioesterase
Parenchymal 2	Smp_340670 hypothetical protein	dd_Smed_v6_2210_0	pigment	ATPase, Na+/K+ transporting
Stem/Germinal cells	Smp_139530 cellular tumor antigen P53, putative	dd_Smed_v6_5563_0	early_epidermal_progenitors	p53 transcription factor
Stem/Germinal cells	Smp_347110 hypothetical protein	dd_Smed_v6_151_0	Neoblast	ribosomal protein L5
Stem/Germinal cells	Smp_340900 hypothetical protein	dd_Smed_v6_156_0	neoblast_1	ribosomal protein S8
Stem/Germinal cells	Smp_153790 ribosomal protein l4	dd_Smed_v6_211_0	neoblast_1	ribosomal protein L4
Stem/Germinal cells	Smp_900050 NADH dehydrogenase subunit 5	dd_Smed_v6_957_0	neoblast_1	NADH-ubiquinone oxidoreductase
Stem/Germinal cells	Smp_210310 ribosomal protein l7a	dd_Smed_v6_296_0	neoblast_1	ribosomal protein L7
Stem/Germinal cells	Smp_024850 60S ribosomal protein L17	dd_Smed_v6_95_0	neoblast_1	ribosomal protein L17
Stem/Germinal cells	Smp_101450 large subunit ribosomal protein l7e	dd_Smed_v6_276_0	neoblast_1	ribosomal protein L7
Stem/Germinal cells	Smp_900070 cytochrome b	dd_Smed_v6_344_0	neoblast_1	cytochrome B
Stem/Germinal cells	Smp_084460 ribosomal protein L28	dd_Smed_v6_221_0	neoblast_1	ribosomal protein L28
Stem/Germinal cells	Smp_063350 ribosomal protein L27	dd_Smed_v6_200_0	neoblast_1	ribosomal protein L27
Stem/Germinal cells	Smp_074470 Ribosomal protein, Small subunit	dd_Smed_v6_290_0	neoblast_1	ribosomal protein S12
Stem/Germinal cells	Smp_018990 ribosomal protein L9	dd_Smed_v6_150_0	neoblast_1	ribosomal protein L9
Stem/Germinal cells	Smp_012750 60S ribosomal protein L12	dd_Smed_v6_259_0	neoblast_1	ribosomal protein L12
Stem/Germinal cells	Smp_074780 ribosomal protein S18	dd_Smed_v6_99_0	neoblast_1	ribosomal protein S18
Stem/Germinal cells	Smp_102040 receptor for activated PKC	dd_Smed_v6_174_0	neoblast_1	RACK1
Stem/Germinal cells	Smp_091640 ribosomal protein S24	dd_Smed_v6_164_0	neoblast_1	ribosomal protein S24
Stem/Germinal cells	Smp_175740 ribosomal protein L14	dd_Smed_v6_167_0	neoblast_1	ribosomal protein L14
Stem/Germinal cells	Smp_066990 40S rRNA protein homolog	dd_Smed_v6_123_0	neoblast_1	ribosomal protein S20
Stem/Germinal cells	Smp_050940 60S ribosomal protein L11	dd_Smed_v6_144_0	neoblast_1	ribosomal protein L11
Stem/Germinal cells	Smp_076740 ribosomal protein saa; ribosomal protein rpsa	dd_Smed_v6_237_0	neoblast_1	ribosomal protein S8
Stem/Germinal cells	Smp_055050 40S ribosomal protein S17	dd_Smed_v6_195_0	neoblast_1	ribosomal protein S17
Stem/Germinal cells	Smp_021140 ribosomal protein S8	dd_Smed_v6_204_0	neoblast_1	ribosomal protein S7
Stem/Germinal cells	Smp_041980 ribosomal protein lp1	dd_Smed_v6_224_0	neoblast_1	ribosomal protein P1
Stem/Germinal cells	Smp_146190 40S ribosomal protein S21	dd_Smed_v6_84_0	neoblast_1	ribosomal protein S21
Stem/Germinal cells	Smp_089430 ubiquitin (ribosomal protein L40)	dd_Smed_v6_176_0	neoblast_1	ribosomal protein L40
Stem/Germinal cells	Smp_337090 hypothetical protein	dd_Smed_v6_236_0	neoblast_1	ribosomal protein L38
Stem/Germinal cells	Smp_007550 leukotriene A 4 hydrolase	dd_Smed_v6_733_0	epidermis	leukotriene A4 hydrolase
Stem/Germinal cells	Smp_030690 eukaryotic translation elongation factor 1 beta	dd_Smed_v6_206_0	early_epidermal_progenitors	elongation factor 1-beta
Stem/Germinal cells	Smp_093820 glutamate dehydrogenase	dd_Smed_v6_932_0	pigment	glutamate dehydrogenase
Stem/Germinal cells	Smp_017730 200-kDa GPI-anchored surface glycoprotein	dd_Smed_v6_3240_0	ldlrr-1+_parenchymal_cells	Ig-domain protein
7b2/pc2+ neurons	Smp_342080 hypothetical protein	dd_Smed_v6_6859_0	ChAT_neurons_1	stonin
7b2/pc2+ neurons	Smp_073270 neuroendocrine protein 7b2	dd_Smed_v6_3862_0	ChAT_neurons_1	neuroendocrine protein 7b2
7b2/pc2+ neurons	Smp_145300 peptidylglycine alpha hydroxylating mono-oxygenase	dd_Smed_v6_2646_0	ChAT_neurons_1	peptidylglycine-alpha-hydroxylating monooxygenase
7b2/pc2+ neurons	Smp_077980 neuroendocrine convertase 2	dd_Smed_v6_1566_0	ChAT_neurons_1	proprotein convertase subtilisin/kexin
7b2/pc2+ neurons	Smp_010820 peptidyl-alpha-hydroxyglycine alpha-amidating lyase	dd_Smed_v6_3093_0	ChAT_neurons_1	peptidyl-alpha-hydroxyglycine alpha-amidating lyase
7b2/pc2+ neurons	Smp_333720 ELKS/Rab6-interacting/CAST family member 1	dd_Smed_v6_12278_0	ChAT_neurons_1	ELKS/Rab6-interactin/CAST protein
7b2/pc2+ neurons	Smp_337260 hypothetical protein	dd_Smed_v6_2985_0	ChAT_neurons_1	NPDC1 (neural proliferation differentiation and control)
7b2/pc2+ neurons	Smp_129240 hypothetical protein	dd_Smed_v6_3628_0	ChAT_neurons_1	NA
Sm-kk7+ neurons	Smp_167630 zinc transporter foi	dd_Smed_v6_5153_0	otf+_cells_1	solute carrier family 39 (zinc transporter)
Sm-kk7+ neurons	Smp_176100 UDP glucose:glycoprotein glucosyltransferase	dd_Smed_v6_5529_0	otf+_cells_1	solute carrier family 30 (zinc transporter)
Sm-kk7+ neurons	Smp_000320 hypothetical protein	dd_Smed_v6_2911_0	otf+_cells_1	NA
Gnai+ neurons	Smp_246100 guanine nucleotide binding protein G(i) alpha	dd_Smed_v6_12112_0	ChAT_neurons_2	guanine nucleotide binding protein (G protein), alpha
Gnai+ neurons	Smp_343560 hypothetical protein	dd_Smed_v6_9990_0	GABA_neurons	nephrocystin 1
Gnai+ neurons	Smp_181270 protein couch potato	dd_Smed_v6_4296_0	ChAT_neurons_2	RNA binding protein with multiple splicing-like
Gnai+ neurons	Smp_307090 ABC transporter A family member 2	dd_Smed_v6_10646_0	pharynx_cell_type	calponin-like

## Sheet: S.Data7-ISH_experiments
Supplementary Data 7. Number of independent experiments and reproducibility
number of independent experiments (including probes made using different labeled UTP)		schistosomula		adult worms
gene ID	cell type	single FISH	double FISH	WISH	single FISH	double FISH
hypothetical (Smp_161510)	muscle	3	0	1	2	5
wnt-2 (Smp_167140)	muscle	1	3	1	0	5
rhodhopsin GPCR (Smp_153210)	muscle	1	4
myoD (Smp_167400)	muscle	3*	0	2	1	4
troponin (Smp_018250)	muscle			1	0	2
actin-2 (Smp_307020)	muscle	1	5	1	1	4
troponin (Smp_059170)	muscle			1	1	3
annexin B2 (Smp_077720)	tegument	2	3	1	1	2
hypothetical (Smp_022450)	tegument	2	5
meg-3 (Smp_138070)	tegument	2	3
ccdc74 (Smp_030010)	tegument	2	2	1	1	1
mboat (Smp_169040)	tegument	1	4	1	2	2
dynamin (Smp_129050)	tegument	1	2
epsin-4 (Smp_140330)	tegument	1	2	1	3	2
fimbrin (Smp_037230)	tegument			1	3	1
gtp-4 (Smp_105410)	tegument			1	2	1
lipopolysaccharide induced (Smp_025370)	tegument			1	1	0
rab18 (Smp_169460)	tegument			1	3	1
NMDA receptor glutamate binding chain (Smp_181470)	tegument			1	1	0
cathepsin B (Smp_141610)	parenchymal	1	4	1	1	2
LAP (Smp_030000)	parenchymal	1	2	1	0	2
serpin (Smp_090080)	parenchymal	1	4	1	1	2
histone h2a (Smp_086860)	stem cells	1	4	1	1	1
cam (Smp_032950)	stem cells	1	2	1	1	4
7b2 (Smp_073270)	neuron	1	2	1	1	4
gnai (Smp_246100)	neuron	1	2	1	1	2
hypothetical (Smp_203580)	neuron	1	4	1	2	3
Sm-kk7 (Smp_194830)	neuron	1	2	1	1	2
fbx (Smp_132210)	ambiguous1	1	1	1	1	1
meg-4 (Smp_307220) **	oesophageal gland	0	2	0	0	1
cathepsin B' (Smp_103610) **	gut	0	2	0	0	2
histone h2b (Smp_108390) **	stem cells	0	2	0	0	2
tsp-2 (Smp_335630) **	tegument progenitor	0	2	0	0	1
** validated and extensively used in previous studies		* HCR			not performed
